# Supplementary material for: Identification of an active miniature inverted‐repeat transposable element mJing in rice
Source: Plant J. 2019 Mar 1;98(4):639–53. doi: 10.1111/tpj.14260 (PMC6850418; doi:10.1111/tpj.14260)
Supplement: Supplementary file 10 — Table S1. Analysis of mJing excisions within the htd1 mutant allele in the F3 through F6 generations. [file TPJ-98-639-s010.xlsx]

## Sheet: Table S1
Table S1. Analysis of mJing excisions within the htd1 mutant allele in the F3 through F6 generation.
Name of F3 line	Excisions in the F3 populaion
	Excisions (individual plants)	No excisions (individual plants)	Total plants
14BJ_1 (14bj101-14bj120)	9	11	20
14BJ_2 (14bj121-14bj139)	4	15	19
14BJ_3 (14bj140-14bj159)	6	14	20
14BJ_4 (14bj160-14bj179)	4	16	20
14BJ_5 (14bj180-14bj212)	10	23	33
14BJ_6 (14bj213-14bj233)	7	14	21
14BJ_7 (14bj234-14bj253)	3	17	20
14BJ_8 (14bj254-14bj273)	5	15	20
14BJ_9 (14bj280-14bj299)	2	17	19
14BJ_10 (14bj300-14bj319)	0	19	19
14BJ_11 (14bj320-14bj339)	7	12	19
14BJ_12 (14bj340-14bj359)	5	15	20
14BJ_13 (14bj362-14bj381)	5	15	20
14BJ_14 (14bj382-14bj401)	3	16	19
14BJ_15 (14bj401-14bj420)	0	20	20
14BJ_16 (14bj421-14bj441)	8	13	21
14BJ_17 (14bj442-14bj461)	6	14	20
14BJ_18 (14bj462-14bj483)	14	8	22
14BJ_19 (14bj485-14bj501)	2	15	17
14BJ_20 (14bj502-14bj522)	3	18	21
14BJ_21 (14bj523-14bj550)	1	17	18
14BJ_22 (14bj551-14bj566)	3	13	16
14BJ_23 (14bj567-14bj590)	6	18	24
14BJ_24 (14bj591-14bj610)	8	12	20
14BJ_25 (14bj619-14bj637)	4	15	19
14BJ_26 (14bj638-14bj653)	4	12	16
14BJ_27 (14bj654-14bj670)	3	14	17
14BJ_28 (14bj680-14bj698)	7	12	19
14BJ_29 (14bj699-14bj718)	4	16	20
14BJ_30 (14bj719-14bj737)	5	14	19
14BJ_31 (14bj738-14bj752)	4	11	15
14BJ_32 (14bj753-14bj770)	6	12	18
14BJ_33 (14bj771-14bj790)	6	14	20
14BJ_34 (14bj791-14bj811)	2	19	21
14BJ_35 (14bj812-14bj830)	2	13	15
14BJ_36 (14bj831-14bj851)	5	16	21
14BJ_37 (14bj852-14bj878)	9	18	27
14BJ_38 (14bj879-14bj905)	9	18	27
14BJ_39 (14bj906-14bj926)	4	17	21
14BJ_40 (14bj927-14bj947)	6	15	21
14BJ_41 (14bj948-14bj967)	4	16	20
14BJ_42 (14bj968-14bj1000)	10	23	33
14BJ_91 (14bj2021-14bj2039)	7	12	19
14BJ_92 (14bj2040-14bj2058)	5	14	19
14BJ_93 (14bj2059-14bj2078)	6	14	20
14BJ_94 (14bj2078-14bj2097)	9	11	20
14BJ_95 (14bj2098-14bj2118)	8	12	20
Name of F4 line	Excisions in the F4 populaion
	Excisions (individual plants)	No excisions (individual plants)	Total plants
15HN_101 (15hn2001-15hn2020)	3	17	20
15HN_102 (15hn2021-15hn2040)	5	15	20
15HN_103 (15hn2041-15hn2058)	3	15	18
15HN_104 (15hn2059-15hn2078)	5	15	20
15HN_105 (15hn2079-15hn2099)	2	18	20
15HN_106 (15hn2100-15hn2119)	3	17	20
15HN_107 (15hn2120-15hn2139)	3	17	20
15HN_108 (15hn2140-15hn2159)	2	18	20
15HN_109 (15hn2160-15hn2176)	2	15	17
15HN_110 (15hn2177-15hn2195)	5	14	19
15HN_112 (15hn2201-15hn2220)	2	17	19
15HN_113 (15hn2221-15hn2240)	5	15	20
15HN_114 (15hn2241-15hn2256)	6	15	21
15HN_115 (15hn2257-15hn2269)	6	15	21
15HN_116 (15hn2270-15hn2288)	2	17	19
15HN_118 (15hn2295-15hn2315)	3	17	20
15HN_119 (15hn2316-15hn2335)	4	15	19
15HN_120 (15hn2336-15hn2354)	0	19	19
15HN_121 (15hn2355-15hn2375)	7	14	21
15HN_122 (15hn2376-15hn2395)	3	17	20
15HN_123 (15hn2396-15hn2415)	3	17	20
15HN_124 (15hn2451-15hn2470)	3	17	20
15HN_125 (15hn2471-15hn2490)	5	14	19
15HN_127 (15hn2511-15hn2528)	2	16	18
15HN_129 (15hn2541-15hn2560)	5	15	20
15HN_130 (15hn2561-15hn2577)	2	15	17
15HN_131 (15hn2578-15hn2597)	7	13	20
15HN_132 (15hn2598-15hn2617)	1	19	20
15HN_133 (15hn2618-15hn2627)	4	16	20
15HN_134 (15hn2628-15hn2645)	2	13	15
15HN_135 (15hn2646-15hn2665)	2	18	20
15HN_136 (15hn2666-15hn2685)	0	20	20
15HN_137 (15hn2686-15hn2700)	2	13	15
15HN_138 (15hn2701-15hn2721)	4	17	21
15HN_139 (15hn2722-15hn2740)	2	17	19
15HN_140 (15hn2741-15hn2760)	2	18	20
15HN_141 (15hn2761-15hn2780)	5	15	20
Name of F5 line	Excisions in the F5 populaion
	Excisions (individual plant)	No excisions (individual plants)	Total plants
16BJ_5 (16bj1-16bj21)	0	21	21
16BJ_6 (16bj22-16bj41)	1	19	19
16BJ_7 (16bj71-16bj86)	3	13	16
16BJ_9 (16bj213-16bj227)	1	14	15
16BJ_10 (16bj228-16bj249)	3	19	22
16BJ_11 (16bj250-16bj271)	3	18	21
16BJ_12 (16bj294-16bj314)	0	18	18
16BJ_13 (16bj315-16bj335)	3	18	21
16BJ_14 (16bj336-16bj357)	5	19	24
16BJ_15 (16bj358-16bj376)	3	16	19
16BJ_16 (16bj377-16bj395)	1	18	19
16BJ_17 (16bj396-16bj417)	2	20	22
16BJ_18 (16bj438-16bj458)	1	19	20
16BJ_19 (16bj459-16bj480)	3	19	22
16BJ_20 (16bj501-16bj521)	1	19	20
16BJ_21 (16bj522-16bj542)	0	18	18
16BJ_22 (16bj562-16bj582)	6	16	22
16BJ_23 (16bj583-16bj603)	3	18	21
16BJ_24 (16bj604-16bj622)	2	17	19
16BJ_26 (16bj647-16bj667)	3	18	21
16BJ_27 (16bj668-16bj686)	2	17	19
16BJ_29 (16bj2201-16bj2220)	2	17	19
16BJ_30 (16bj2221-16bj2240)	4	15	19
Name of F6 line	Excisions in the F6 populaion
	Excisions (individual plants)	No excisions (individual plants)	Total plants
17HN_21 (17hn174-17hn222)	1	48	49
17HN_22 (17hn223-17hn251)	1	28	29
17HN_23 (17hn252-17hn278)	2	25	27
17HN_24 (17hn279-17hn299)	0	21	21
17HN_25 (17hn300-17hn330)	4	27	31
17HN_26 (17hn331-17hn350)	1	19	20
17HN_27 (17hn351-17hn270)	3	17	20
17HN_28 (17hn371-17hn400)	3	27	30
17HN_29 (17hn401-17hn427)	0	27	27
17HN_30 (17hn428-17hn447)	0	20	20
17HN_31 (17hn447-17hn466)	1	19	20
17HN_32 (17hn467-17hn486)	0	20	20
17HN_33 (17hn487-17hn500)	3	11	14
17HN_34 (17hn501-17hn519)	0	19	19
17HN_35 (17hn520-17hn540)	0	21	21
