# Supplementary material for: Identification of an active miniature inverted‐repeat transposable element mJing in rice
Source: Plant J. 2019 Mar 1;98(4):639–53. doi: 10.1111/tpj.14260 (PMC6850418; doi:10.1111/tpj.14260)
Supplement: Supplementary file 11 — Table S2. Detailed information on 72 mJing‐like elements in the japonica rice variety Nipponbare genome (Os‐Nipponbare‐Reference‐IRGSP‐1.0, MSU7). [file TPJ-98-639-s011.xlsx]

## Sheet: Sheet 1
Table S2. Detailed information about the 72 mJing-like elements in the japonica rice variety Nipponbare genome (Os-Nipponbare-Reference-IRGSP-1.0, MSU7).
Name	Chromsome	Start ( bp)	End ( bp)	Right TSD	Left TSD	Right TIR	Left TIR	Sequence of mJing-like MITE	Location of mJing-like MITE insertion	Gene ID (RAPDB)	Gene ID (MSU)	Gene annotation
Nip_mJing1.1	Chr1	1872863	1872622	GTT	GTT	GGCTGTGTTCG	CGAACACAGCC	GGCTGTGTTCGTTTGGACGTTTTCACAGCGCGCTACAGTAACACGGAAAACGGAACGGTCCATTAACACGTGATTAATTAAGTATTAGCTAATTTTTTTTCAAAAATAAATTAATTTGATTTTTTTAAGCAACTTTTGTATAGAAACTTTTTACAAAAAAGTACACCGTGTAGTAGTTTGAAAAGCGTGCGCGGGGGCAAAACACTGTAGCGCGCTGGGAAAACGTCCAAACGAACACAGCC	2,469 bp upstream	Os01g0133900	LOC_Os01g04230	inactive receptor kinase At2g26730 precursor, putative, expressed
Nip_mJing1.2	Chr1	5370530	5370772	CTT	GCA	GGCTGTGTTCG	CGAACACAGAG	GGCTGTGTTCGTTTGGACGTTTTCCAGCGCGCTACAGTAACACGGAAAACGGAACGGTTCATTGACACGTGATTAATTAAGTATTAGCTAATTTTTTTTTAAAAAATGGATTAATTTGATTTTTTTAAGCAACTTTTGTATAGAAACTTTTTGCAAAAAAAGTACACCGTGTAGTAGTTTGAAAAGCGTGCGCGGGGGCAAAACACTGTAGCGCGATGGGAAAACGTCCAAACGAACACAGAG	3,007 bp downstream	Os01g0198900	LOC_Os01g10210	lachrymatory factor synthase, putative, expressed
Nip_mJing1.3	Chr1	35302105	35301863	TTA	TTA	GGCTGTGTTCG	CGAACACAGCC	GGCTGTGTTCGTTTGGACGTTTTCCCAGCGCGCTACAGTAGCACGGAAAACGGAACGGTTCATTAACACGTGATTAATTAAGTATTAGCTAATTTTTTTTTCAAAAATGGATTAATTTGATTTTTTTAAGCAACTTTTGTATAGAAACTTTTTGCAAAAAAGTACACCGTGTAGTAGTTTGAAAAGCGTGCGCGGGGGCAAAACACTGTAGCGCGCTGGGAAAACGTCCAAACGAACACAGCC	1,641 bp downstream	Os01g0825500	LOC_Os01g61010	nodulin, putative, expressed
Nip_mJing1.4	Chr1	36146524	36146764	CTA	CTA	GGCTGTGTTCG	CGAACACACTC	GGCTGTGTTCGTTACTTCTGGATGGGAGCAAATCCCTCCCACATAGAAAACGGGGCGGTACATTAACACGTGATTAATTAAGTATTAGCAAATTATTTTTTTCAAAAATGGATCAATGTGATTTTTTAAGCAACTTTCGTATAGAAACTTTTTGCAAAAAACACACCGTTTAGTAGTTTGAAAAGCGTGCGTACAAAATATGAGGGAGAGAGGTTGGGAACCTAGGTTGCCGAACACACTC	327 bp upstream	Os01g0841800	LOC_Os01g62440	ribonuclease protein, putative, expressed
Nip_mJing2.1	Chr2	1206058	1205817	TTA	TTA	GGCTGTGTTCG	CGAACACAGCC	GGCTGTGTTCGTTTGGACGTTTTCCCAGCGCACTACAGTAACACGGAAAACGGAACGGTTTATTAACACGTGATTAATTAAGTATTAGCTAATTTTTTTTTCAAAAATGGATTAATTTGATTTTTTTAAGCAACTTTTGTATAGAAACTTTTTGCAAAAAAGTACACCGTGTAGTAGTTTGAAAAGCGTGCGCGGGGGCAAAACACTGTAGCGCGCTGGAAAACGTCCAAACGAACACAGCC	1,578 bp downstream	Os02g0123100	LOC_Os02g03060	Cyclin-Dependent Protein Kinase
Nip_mJing2.2	Chr2	3780611	3780848	TAA	TAA	GGCTGTGTTTG	TGAATTCAGCC	GGCTGTGTTTGTTATTGGGGGTTGGGAACCCTTCTCCTCCGCATGGAAAACGGAGCAGTCCATTAGCGCGTGATTAATTAAGTATTAGCTATTTTTTTTTCAAAAATAGATTAATTTGATTTTTAAGCAACTTTTGTATAGAAACTTTTTGCAAAAAACGCACCGTTTAGCAGTTTGAAAAGCGTGCGCGCGGAAAACGAGGGAGAGGGGTTCGGAACAGGCTGAAATGAATTCAGCC	Intron	Os02g0169800	LOC_Os02g07340	HEAT repeat family protein, putative, expressed
Nip_mJing2.3	Chr2	9085269	9085510	TAA	TAA	GGCTGTGTTCG	CGAACACAGCC	GGCTGTGTTCGCTATGGGTTGTTCCCAACTTGGAACAGTAGCACGGAAAACGGAGCAATCCATTAGCGCGTGATTAATTAAGTATTAGCTATTTTTTTTTTCAAAAATGGATTAATTTGATTTTTTTTAAGCAACTTTTGTATAGAAACTTTTTGCAAAAAACACACCGTTTAGCAGTTTGAAAAGCGTGCGCGTGGAAAACGAGGGAGATAGGTTGGGAAAATGGACGTCCGAACACAGCC	Intron	Os02g0260700	LOC_Os02g16000	E1-BTB1 - Bric-a-Brac, Tramtrack, and Broad Complex domain with E1 subfamily conserved sequence, expressed
Nip_mJing2.4	Chr2	12051889	12051650	TAA	TAA	GGCTGTGTTCG	CGAACACAGCC	GGCTGTGTTCGCTATGGGTTGTTCCCAACTTGGAACAGTAGCACGGAAAACGGAGCGATCCATTAGCGCGTGATTAATTAAGTATTAGCTATTTTTTTTTCAAAAATGGATTAATTTGATTTTTTTAAGCAACTTTTGTATAGAAACTTTTTGCAAAAAACACACCGTTTAGCAGTTTGAAAAGCGTGCGCGCGGAAAACGAGGGAGATAGGTTGGGACAATGGACGTCCGAACACAGCC	2,958 bp upstream	Os02g0307166	LOC_Os02g20420	retrotransposon protein, putative, LINE subclass, expressed
Nip_mJing2.5	Chr2	16747381	16747142	TCA	TTA	GGCTGTGTTTG	CGAACACGACC	GGCTGTGTTTGGTACGGAGAGTTTGGAACTCTCCCTTCAAACACGTAAAACGAGGTGGTTCATTAACACGTGATTAATTAAGTATTATCTTTTTTTCTAAAAAATGATTTAATATGATTTTTTTAAAGCAACTTATGTATAAATTTTTTTTACAAAAAACGCACCGTTTAGCAGTTTGGGAAGCGTGCGCGCGGAAAACGAAAGTGGTGTGGTTGGGAGCTCAAGCTGCCGAACACGACC	581 bp downstream	Os02g0484950		cyclin-dependent kinase A-2, putative, expressed
Nip_mJing2.6	Chr2	26134800	26134558	TGA	TGA	GGCTGAGTTCG	TGAACACAGCC	GGCTGAGTTCGGATGGGGGAGATGGGAACCTAACTCTTGCGCACGGAAAATGGAGCGGTCCATTAACACGTGATTAATTAAGTATTAGCTAATTTTTTTAAAAAAATAGATTAATTTGATTTTTTAAAGTAACTTTCTTATATAAACTTTTTTTTGCAAAAAACACACCGTTTAGCAGTTTGAAAAGCGTGCGCGTGGAAAACGAGGGAGAGGGGACGGGAAAAGGTGCATGTGAACACAGCC	7,749 bp upstream	Os02g0648900	LOC_Os02g43314	expressed protein
Nip_mJing2.7	Chr2	27467645	27467402	ATC	ATC	GGCTGTGTTCG	CAAACACAGCC	GGCTGTGTTCGTTTGGATGTTTTCCCAGCGCGCTACAGTAATACGGAAAACGGAACGGTTCATTAACACGTGATTAATTAAGTATTAGCTAATTTTTTTTTTCAAAAATGGATTAATTTGATTTTTTTAAGCAACTTTTGTATAGAAACTTTTTGCAAAAAAGTACACCGTGTAGTAGTTTGAAAAGCGTGCGCGGGGGCAAAACACTGTAGCGCGATGGGAAAACGTCCAAACAAACACAGCC	1,937 bp downstream	Os02g0674400		peptide transporter PTR2, putative, expressed
Nip_mJing2.8	Chr2	28311106	28311340	TTA	TTA	GGGTGTGTTTG	TGAACACACCC	GGGTGTGTTTGCATAGGCTGGTTTCCAACCCGGAACAGTAACACGGAAAACTGAGCAGTCAATTAGCACGTGATTAATTAAGTATTTGTTTTTTTTAAAAAATGGATTAATATGACTTTTTAAGCAACTTTTGTATAGAAACTTTTTGCAAAAAATACACCATTTAATAGTTTGAAAAGCGTGCGCGCAGAAAACGAGAGAGATGGGTTGGGAAAAAGGGGTGCTGAACACACCC	1,646 bp downstream	Os02g0689900	LOC_Os02g46460	peptide transporter PTR2, putative, expressed
Nip_mJing2.9	Chr2	30059440	30059678	TTA	TTA	GGCTGAGTTCG	CGAACACAGCC	GGCTGAGTTCGGATGGGGGAGATGGGAACCTAACTCCTGTGCACGGAAAACGGAGCGGTCCATTAACACGTGATTAATTAAGTATTAGCTATTTTTTTTTCAAAAATGGATTAATTTGATTTTTTAAGCAACTTTCGTATAGAAACATTTTGCAAAAAACACACCGTTTAGTAGTTTGAAAAGCGTGCGTGCGGAAAATGAAGGAGAGGGGATGGGAAAAGGTGCATGCGAACACAGCC	1,022 bp upstream	Os02g0723300	LOC_Os02g49150	RNA polymerase Rpb4, putative, expressed
Nip_mJing2.10	Chr2	30536618	30536377	GGA	GGA	GGCTGTGTTCG	CGAACGCAGCC	GGCTGCGTTCGTTTGGACGTTTTCCCACCGCGCTACAGTAACACGGAAAACGGAACGGTTCATTAACACATGATTAATTAAGTATTAGTTAAATTTTTTTTCAAAAATGGATTAATTTGATTTTTTTAAGCAACTTTTGTATAGAAACTTTTTGAAAAAAAGTACACCGTGTAGTAGTTTGAAAAGCGTGCGCGGGGCAAAACACTGTAGCGCCCACTGAAAGTGCTGTGCCGAACACAGCC	171 bp upstream	Os02g0732500	LOC_Os02g49980	ADP-ribosylation factor, putative, expressed
Nip_mJing2.11	Chr2	31039479	31039716	TTA	TTA	GGCTGAGTTCG	CGAACACAGCC	GGCTGAGTTCGGATGGGGGAGATGGGAACCCAACTTCTGCGCACGGAAAACGGAGCAGTCCATTAACACGTGATTAATTAAGTATTAGCTATTTTTTTTAAAAAGGGATTAATTTGATTTTTTTAAGCAACTTTTGTATAGAAACTTTTTATAAAAAATACACCGTTTAGCAGTTTGAAAAACGTGCACGCGGAAAACGAGGGGAAGGGGATGGGAAAAGGTGAATGCGAACACAGCC	93 bp downstream	Os02g0741700	LOC_Os02g50810	expressed protein
Nip_mJing2.12	Chr2	32785640	32785880	TAA	TAA	GGGTGTGTTCG	CTAACACAGCC	GGGTGTGTTCGGTAGTATGGGATGTGAAGTAATCCCTCCCGCACGAAAAACGGAGTGGCCCATTAACACGTGATTAATTAAGTATTAGCTAATTTATTTTTTAAAAATGGATCAGTATGAATTTTTTTAAACAGCTTTCATATAGATTTTTTTTAAAAAAATACACCGTTTAACAGTTTGAAAAACGTGCGCGTGAAAAAAGTGGTGAGTGGGTTCCCAACTCGTTTTGGCTAACACAGCC	2,026 bp upstream	Os02g0776200	LOC_Os02g53600	DEFL75 - Defensin and Defensin-like DEFL family, expressed
Nip_mJing3.1	Chr3	8878008	8877768	TTA	TTA	GGCTGTGTTCG	AGAACACACCC	GGCTGTGTTCGCTCCAGCGTGTTCCCAACCGGAACATGCGCACGGAAAATGGAACGGTCCATTAGCGCGTGATTAATTAAGTATTAGCTATTTTTTTAAAAAAATGGATCAGTATGATTTTTTAAAACAACTTTTGTATAGAAACTTTTTGCAAAAAAAACGCACCGTTTAGCAGTTTGAAAAGCGTGCGCGCAGAAAACGATGGAGATGAGTTGGAAAACCTAGGGTAAGAACACACCC	2,052 bp upstream	Os03g0267901
Nip_mJing3.2	Chr3	9826980	9827219	TTA	TAT	GGCTGAGTTCG	CGAACACAGCC	GGCTGAGTTCGGATGGGGGAGATGGGAAACTAACTCCTGTGCACGGAAAACGGAGCGGTCCATTAACACGTGATTAATTAAGTATTAGCTAATTTTTTTTTCAAAAATGGATTAATTTGATTTTTTTAAGCAACTTTCGTATAGAAACTTTTTGCAAAAAACACACCGTTTAGTAGTTTGAAAAGCGTGCGCGCAGAAAACGAAGGAGAGGGGATGGGAAAAGGTGCATGCGAACACAGCC	1,391 bp upstream	Os03g0285133
Nip_mJing3.3	Chr3	28454582	28454345	TTA	TTA	GGCTGTGTTCG	CGAACACAGCC	GGCTGTGTTCGCCAGTCCACGTTCCCAACCGGAACAGTACGCGCGGAAAACGGAGCGGTCCATTAGCGCGTAATTAATTAAGTATTAGCTATTTTTTTTTCAAAAATAGATTAATTTGATTTTTTAAGCAACTTTTGTATAGAAACTTTTTGCAAAAAACACACCGTTTAACAGTTTGAAAAGTGTGCGCGTGGAAAACGAGGGAGAGGGGTTGGAAAAAGGGGTGCCGAACACAGCC	Intron	Os03g0706900	LOC_Os03g49900	zinc finger, C3HC4 type domain containing protein, expressed
Nip_mJing3.4	Chr3	31103532	31103293	TTA	TTA	GGCTGAGTTCG	CGAACACAGCC	GGCTGAGTTCGGATGGGGGAGATGGGAACCTAACTCCTGTGCATGGAAAACGGAGCGGTCCATTAACACGTGATTAATTAAGTATTAGCTAATTTTTTTAAAAAAATGGATTAATTTGATTTTTTTAAGCAACTTTCGTATAGAAACTTTTTGCAAAAAACACACCGTTTAATAGTTTGAAAAGCGTGCGCGCGGAAAACGAAGGAGAGGGAATGGGAAAAGGTGCATGCGAACACAGCC	1,531 bp downstream	Os03g0754300
Nip_mJing3.5	Chr3	33621254	33621491	ATT	TGT	GGCTCTGTTCA	CGAACACACCC	GGCTCTGTTCAGATTCCTTGGATGGGAACTAATCCCTCCCGCACGGAAAACGGAGCGATCAATTAGTGCGTGATTAATTAAGTATTAGCTATTTTTTTTCAAAAATGGATTAATTTGAGTTTTTAAGCAACTTTTGTATAGAAACTTTTTGCAAAACACACACCGTTTAACAGTTTGAAAAGTGTGCGCGCGGAAAACGAGGAAGATTGGTTGAGAAACTTAGGTGCCGAACACACCC	594 bp downstream	Os03g0805300	LOC_Os03g59060	OsPP2Ac-2 - Phosphatase 2A isoform 2 belonging to family 2, expressed
Nip_mJing4.1	Chr4	2237812	2238051	TTA	TTA	GGCTGAGTTCG	CGAACACAGCC	GGCTGAGTTCGGATGGGGGAGATGGGAACCTAACTCTGTGCACGGAAAACGGAGCGGTCCATTAACACGTGATTAATTAAGTATTAGCTAATTTTTTTTTCAAAAATGGATTAATTTGATTTTTTTAAGCAACTTTCGTATAGAAACTTTTTGCAAAAAACACACCGTTTAGTAGTTTGAAAAGCGTGCGCGCGGAAAACGAAGGAGAGGGGATGGGAAAAGGTGCATGCGAACACAGCC	Intergenic
Nip_mJing4.2	Chr4	13190172	13189930	TTA	TTA	GGCTGAGTTCG	CGAACACAGCC	GGCTGAGTTCGGATGGGGGAGATGGGGAACCTAACTCCTGTGCACGGAAAACGGAGCGGTCCATTAACACGTGATTAATTAAGTATTAGCTAAATTTTTTTTCAAAAATGGATTAATTTGATTTTTTTTAAGCAACTTTCGAATAGAAACTTTTTGCAAAAAACACACCGTTTAGTAGTTTGAAAAGCGTGCGCGCGGAAAACGAAGGAGAGGGGATGGGAAAAGGTGCATGCGAACACAGCC	2,663 bp downstream	Os04g0298400	LOC_Os04g23200	expressed protein
Nip_mJing4.3	Chr4	19163865	19163625	TAA	TAA	GGCTGTGTTCG	CGAACACAGCC	GGCTGTGTTCGTTTGGACGTTTTCCCAGCGCGCTACAGTAACACGGAAAACGGAATGGTTCATTAACACGTGATTAATTAAGTATTAGCTAATTTTTTTTTCAAAAATGGATTAATTTGATTTTTTAAGCAACTTTTGTATAGAAACTTTTTGCAAAAAAGTACACCGTTTAGTAGTTGAAAAGCGTGCGCGGGGCCAAAACACTGTAGCGCGTTGGGAGAGTGCTGTGCCGAACACAGCC	4,112 bp upstream	Os04g0389600	LOC_Os04g32000	expressed protein
Nip_mJing4.4	Chr4	25640001	25640237	CTA	TAA	GGCTGTGTTCA	CGAACACACCC	GGCTGTGTTCAGTTTCAGGGGATAGGAACTAATCCCTCCTACATGAAAAACGGAGCGATTTATTAGCGCGTGATTAATAAAGTATTAGCTAATTTTTTTTCAAAAATGGATTAATTTGATTTTTAAGCAACTTTTGTATAGAAACTTTTTGCAAAAAACACACCATTTAGCAGTTTGAAAGGCGTGCGCGCGGAAAACGAGGGAGAGGGGTTAGGAAAATGGGTGCCGAACACACCC	1,442 bp downstream	Os04g0513000	LOC_Os04g43350	expressed protein
Nip_mJing4.5	Chr4	29605430	29605667	TAA	TAA	GGCTGAGTTCG	CGAACACAGCC	GGCTGAGTTCGGATGGGGGAGATGGGAACCCAACTTCTGCGCACGGAAAACGGAGCAGTCCATTAACACGTGATTAATTAAGTATTAGCTAATTTTTTTTTAAAAAAGGATTAATTTGATTTTTTAAGCAACTTTCGTAAAGAAACTTTTTACAAAAAATGCACCGTTTAACAGTTTGAAAAGCGTGCACGCGAAAAACGATGAAGAGAGGATGGAAAAGGTGCATGCGAACACAGCC	918 bp downstream	Os04g0585900	LOC_Os04g49650	DUF581 domain containing protein, expressed
Nip_mJing4.6	Chr4	34106167	34105929	TAC	ATA	GGGTGTGTTCG	CGAACTCAGCC	GGGTGTGTTCGGCAGAGGAGGATGAGAACCCATCCCTCCTCCATGTTAAACGGAGCAGCCTTTTAACACGTGATTAATTAAGTATTAGTTAATTTTTTTAAAAAATAGATCAATATGATTTTTTAAAGCAACTTTCGTATAGAAAATTTTTGCAAAAAACACACCGTTTAGTAGTTTGAAAAGCGTGCGTGTGAAAAACGAGAGAGGTGGGTTGGGAAGAGGGAGTACCGAACTCAGCC	1,846 bp downstream	Os04g0668501
Nip_mJing5.1	Chr5	8010228	8010372	ATT	AGA	AGCTGAGTTCG	CGAACACAGCC	AGCTGAGTTCGGATGGGGGAGATGGGAGCCTAACTCCTGTGCACGGAAAACGGAGTGGTCCATTAACACGTGATTAATTAAGTATTAGCTAATTTTTTTTTCAAAAATGGATTAATTTGATTTTTTTAAGCAACTTTCGTATAGAAACTTTTTGCAAAAAACACACCGTTTAGTAGTTTGAAAAGCGTGCGCGCGGAAAACGAAGGAGAGGGGATGGGAAAAGGTGCATGCGAACACAGCC	4,349 bp upstream	Os05g0231900	LOC_Os05g14260	peroxidase precursor, putative, expressed
Nip_mJing5.2	Chr5	15504019	15503784	CAA	CAA	GGCTGTGTTTG	TGAACACAGCC	GGCTGTGTTTGGAATCAGCTGTTCCCAACATGCAAAGTGCGCACGGAAAACAGGGCGGTCCATTAGAGCGTGATTAGTTAAGCATTAGCTTTTTTTCAAAAAATGGATTAATATGATTTTTAAGCAACTTTTGTATAGAAACTTTTTGCAAAAAAACACACCGTTTAGCAGTTTGAAAAGCGTGCGCGCGGAATACGATGGAGATGGGTTGGGAACCCTGGATTCTGAACACAGCC	926 bp upstream	Os05g0331366	LOC_Os05g26690	PROLM15 - Prolamin precursor, putative, expressed
Nip_mJing5.3	Chr5	15523495	15523257	TAG	CAA	GGCTGTGTTTG	CGAACACAGCC	GGCTGTGTTTGGAATCAACTGTTCCCAACATGCAAAGTGCGCACAGAAAACGGAGCGGTTCATTAGAGCTTGATTAGTTAAGTATTAGCTTTTTTTACAAAAAATGGATTAATATGATTTTTTTAAGCAACTTTTGTATAGAAACTTTTTGCAAAAAAACACACCGTTTAGCAGTTTGAAAAGCGTGCACGCGGAATACGATGGAGATGGGTTGGGAACCCTGGATTCCGAACACAGCC	980 bp downstream	Os05g0331800	LOC_Os05g26750	PROLM17 - Prolamin precursor, expressed
Nip_mJing5.4	Chr5	15531869	15531630	CAA	CAA	GGCTGTGTTTG	CGAACACAGTC	GGCTGTGTTTGGAATCAGCTGTTCCCAACATGCAAAGTGCGCATGGAAAACGGAGCGGTCCATTAGAGCTTGATTAGTTAAGTATTAGCTTTTTTTTTTCAAAAAATGGATTAATATGATTTTTTAAGCAACTTTTGTATAGAAACTTTTTGCAAAAAAACACACCGTTTAGCAGTTTGAAAAGCGTGCGCGTGGAATATAATGGAGATGGGTTGGGTACCCTGGATTCCGAACACAGTC	824 bp upstream	Os05g0332000	LOC_Os05g26770	PROLM18 - Prolamin precursor, expressed
Nip_mJing5.5	Chr5	15579654	15579417	TAG	TAA	GGCTGTGTTCG	CGAACACACCC	GGCTGTGTTCGCGGCTAGGGAGTTTGGAACTAAACTCTCCGCACAGAAAACGGAGCGGTCCATTAACACGTGATTAATTAAGTATTAGCTTTTTTTTTTCAAAAATCAATCAATATGAGTCTTTAAGCAACTTTCGTATAGAAACCTTTTGGAAAAAAAACACCGTTTAGCAGTTTGAAAAACGTGCGTGCGGAAAAAGAGAATGGTGAGTTGGGAAAGGGGGATTCCGAACACACCC	3,435 bp upstream	Os05g0332801
Nip_mJing5.6	Chr5	18455050	18455293	TTA	TTA	GGCTGAGTTCG	CGAACACAGCC	GGCTGAGTTCGGATGGGGGAGATGGGGAACCTAACTCTCCTGTGCACGGAAAATGGAGCGGTCCATTAACACGTGATTAATTAAGTATTAGCTATTTTTTTTTTTAAAAATGGATTAATTTGATTTTTTTAAGCAACTTTCATATAGAAACTTTTTGCAAAAAACATACCGTTTAGTAGTTTGAAAAGCGTGCGCGCGGAAAACGAAGGAGAGGGGATGGGAAAAGGTGCATGCGAACACAGCC	870 bp upstream	Os05g0381800
Nip_mJing6.1	Chr6	6402659	6402899	TAA	TTA	GGCTGTGTTTG	CAAACACACCC	GGCTGTGTTTGGAGGTGGGTGTTGGGAACCCATCTCCTATCCACGGAAAACGGAGCGGTTCATTAACACGTGATTAATTAAGTACTAGCTAAATTTTTTTTCAAAAATGGTTCAATATGATTTTTTTAAACAACTTTTGTATAGAAACTTTTTTCAAAAAACACACCGTTTAGCAGTTTGAAAAGCATGCACGCGGAAAACGAGAGGTGAGTGTTGGGAACTTGCTCTTGCAAACACACCC	Intron	Os06g0223800	LOC_Os06g11990	expressed protein
Nip_mJing6.2	Chr6	11932446	11932680	TAA	TAA	GGCTGAGTTCG	CGAACACAGCC	GGCTGAGTTCGGATGGGGGAGATGGGAACCTAACTACGGAAAACGGAGCGGTCCATTAACACGTGATTAATTAAGTATTAGCTAATTTTTTTTTCAAAAATGGATTAATTTAATTTTTTTAAGCAACTTTCGTATAGAAACTTTTTGCAAAAAAACACACCGTTTAGTAGTTTGAAAAGCGTGCGCGCGGAAAACGAAGGAGAGGGGATGGGAAAAGGTGCATGCGAACACAGCC	Intergenic
Nip_mJing6.3	Chr6	20500230	20499991	TAA	TAA	GGCTGAGTTTG	CGAACACAGCC	GGCTGAGTTTGGATGGGGGAGATGGGAACCTAACTTTGCGCACGGAAAATAAAGCGGTCCATTAACACGTGATTAATTAAGTATTAGCTAATTTTTTTTTTCAAAAATGGATTAATTTGATTTTTTAAGCAACTTTAGTATATAAACTTTTTGCAAAAAATATACTGTTTAGCAGTTTGAAAAGCGTGCACGCGGAAAACGAGGGAGAGGGGATGGGAAAAGGTGCATGCGAACACAGCC	1,614 bp upstream	Os06g0543601	LOC_Os06g35165	expressed protein
Nip_mJing6.4	Chr6	24277331	24277089	TTA	TTA	GGCTGTGTTCG	CGAACACAGCC	GGCTGTGTTCGTTTTGACGTTTTCCCAGCGCGCTACAGTAACACGGAAAACGGAACGGTTCATTAACACGTGATTAATTAAGTATTAGCTAATTTTTTTTTCAAAAATGGATTAATTTGATTTTTTTAAGCAACTTTTGTATAGAAACTTTTTACAAAAAAGTACACCGTGTAGTAGTTTGAAAAGTGTGCGCGGGGGCAAAACACTGTAGCGCGCTGGGAAAACGTCCAAACGAACACAGCC	1,931 bp upstream	Os06g0609600	LOC_Os06g40720	EF hand family protein, putative, expressed
Nip_mJing6.5	Chr6	26751808	26751573	TTA	TTA	GGCTGTGTTCG	CGAACACACCC	GGCTGTGTTCGGTTTCAGGGGGATGTGAACTAATCCCTCCCGCACGGAAAACGGAGCGATCCATTAGCGCGTGATTAATAAAGTATTAGCTAATTTTTTTTAAAAATGATTAATTTGATTTTTTTAAGTAACTTTTGTATAGAAACTTTTTGCAAAAAATGCATCATTTGGCAGTTTGAAAAGCGTGTGCGCGGAAAACAAGAGAGAGGTTGGGAAAAGGGGTGCCGAACACACCC	803 bp downstream	Os06g0653100	LOC_Os06g44310	tetraspanin family protein, putative, expressed
Nip_mJing6.6	Chr6	29545833	29546073	AAC	TAC	GGCTGAGTTCG	CGAACACAGCC	GGCTGAGTTCGGATGGGGGAGATGGGAACCTAACTCCTGCGCACGGAAAACGGAGCGGTCCATTAACACGTGATTAATTAAGTATTAGCTAATTTTTTTTTAAAAATGGATTAATTTGATTTTTTTAAGCAACTTTCGTATAGAAACTTTTTACAAAAAAACACACCGTTTAGTAGTTTGAAAAGCGTGCGCGCGGAAAACGAAGGAGAGGGGATGGGAAAAGGTGCATGCGAACACAGCC	5,669 bp upstream	Os06g0701700	LOC_Os06g48810	sodium transporter
Nip_mJing6.7	Chr6	30625032	30624790	TAA	TAA	GGCTGTGTTCG	CGAACACAGCC	GGCTGTGTTCGTTTGGACGTTTTTCCAGCGCGCTACAGTAACACGGAAAACGGAACGGTTCATTAACACGTGATTAATTAAGTATTAGCTAATTTTTTTTCAAAAATGGATTAATTTGATTTTTTTAAGCAACTTTTGTATAGAAACTTTTTGCAAAAAAATACACCGTGTAGTAGTTTGAAAAGCGTGCGCGAGGGGCAAAACACTGTAGGGCGCTGGGAAAACGTCCAAACGAACACAGCC	694 bp upstream	Os06g0720900	LOC_Os06g50600	bZIP transcription factor
Nip_mJing7.1	Chr7	2957419	2957661	CTA	CTA	GGCTGTGTTCG	CGAACGCAGCC	GGCTGTGTTCGTTCCCAGTGGTTGGGAGCACTACCCTCCCGCACGGAAAATGAAACAGACCATTAACACGTGATTAATTAAGTATTAGTTATTTTTTTTTTAAAAATGGATCAATATGATTTTTTAAACAACTTTCATATAGAAACATTTTTTTTTCAAAAAACATACCGTTTAACAGTTTGAAAAGTGTGCGTGCGGAAAACGAGGGGGAGAGGTTGGGAACCTTGACTTTCGAACGCAGCC	Intergenic			galactose-1-phosphate uridyl transferase, putative, expressed
Nip_mJing7.2	Chr7	3766683	3766924	TAA	TAA	GGCTGTGTTCG	CGAACACAGCC	GGCTGTGTTCGTTTGGACGTTTTCCCAGCGCGCTATAGTAACACGGAAAACGGAACGGTTCATTAACACGTGATTAATTAAGTATTAGCTAATTTTTTTTTCAAAAATGAATTAATTTGATTTTTTAAGCAACTTTTGTATAGAAACTTTTTGCAAAAAAGTACACCGTGTAGTAGTTTGAAAAGCGTGCGCGGGGGTAAAACACTGTAGCGCGCTGGGAAAACGTCCAAACGAACACAGCC	290 bp upstream	Os07g0171200	LOC_Os07g07550	galactose-1-phosphate uridyl transferase, putative, expressed
Nip_mJing7.3	Chr7	9194210	9194450	TAA	TAA	GGGTGTGTTCG	CAAACTCAGCC	GGGTGTGTTCGCAGGTGGAGGATGGGAACCCATCCCTCCTGCACGCAAACGGAGCAGCCTTTTAACACGTGATTAATTAAGTATTAGTTAATTTTTTTTGAAAAAATGGATCAATATGAATTTTTAAAGCAACTTTCGTATATAAAATTTTTTGTAAAAGATGCACCGTTTAGTAGTTTGAAAAGCGTGTATGCGGAAAACGAGAGAGGTGGGTTGGGAAGAGGGAGTGCCAAACTCAGCC	Intergenic			OsGH3.8 - Probable indole-3-acetic acid-amido synthetase, expressed
Nip_mJing7.4	Chr7	11852821	11852582	TAA	TAA	GGCTGAGTTCG	CGAACACAGCC	GGCTGAGTTCGGATGAGGGAGATGGGAACCTAACTCCTGTGCACGGAAAACGGAGCGGTCCATTAACACGTGATTAATTAAGTATTAGCTAATTTTTTTTCAAAAATGGATTAATTTGATTTTTTTAAGCAACTTTCGTATAGAAACTTTTTGCAAAAAATACACCGTTTAGTAGTTTGAAAAACGTGCGCGCGGAAAACGAAGAAGAGGGGATGGGAAAAGGTGCATGCGAACACAGCC	4,184 bp upstream	Os07g0445450
Nip_mJing7.5	Chr7	15197104	15196863	TTA	TTA	GGCTGAGTTCG	CGAACACAGGC	GGCTGAGTTCGGATGGGGGATCATGTGCACGGAAAACGGAGCGGTCCATTAACACGTGATTAATTAAGTATTAGCTAATTTTTTTTTTCAAAAATGGATTAATTTGATTTTTTTAAGCAACTTTCGTATAGAAACTTTTTGCAAAAAACACACCGTTTAGTAGTTTGAAAAGCGTGCGCGCGGAAAACGAAGGAGAGGGGATGGGAAAAGGTGCATGCGAACACAGGC	Intron	Os07g0171200	LOC_Os07g07550	galactose-1-phosphate uridyl transferase, putative, expressed
Nip_mJing7.6	Chr7	24149431	24149673	TTA	TAA	GGCTGCGTTCG	CGAACACAGCC	GGCTGCGTTCGTTTGGACGTTTTCCCACCGCGCTACAGTAACACGGAAAACGGAACGGTTCATTAACACATGATTAATTAAGTATTAGTTAATTTTTTTTTCAAAAATGGATTAATTTGATTTTTTTAAGCAACTTTTGTATAGAAACTTTTTGAAAAAAAGTACACCGTGTAGTAGTTTGAAAAGCGTGCGCGGGGGCAAAACACTGTAGCGCCCACTGAAAGTGCTGTGCCGAACACAGCC	322 bp downstream	Os07g0592600	LOC_Os07g40290	indole-3-acetic acid-amido synthetase
Nip_mJing7.7	Chr7	26418104	26418344	TAA	TTC	GGCTGTGTTCG	CGAACACAGCC	GGCTGTGTTCGTTTGGACGTTTTCCCAGCGCGCTACAGTAACACGGAAAACGGAACGGTTCATTAACACGTGATTAATTAAGTATTAGCTAATTTTTTTTTCAAAAATGGATTAATTTGATTTTTAAGCAACTTTTGTATAGAAACTTTTTGCAAAAAAGTACACCGTGTAGTAGTTTGAAAAGCGTGCGCGGGGGCAAAACACTGTAGCGCGCTGGGAAAACGTCCAAACGAACACAGCC	Intron	Os07g0636200	LOC_Os07g44210	Snf2 family protein
Nip_mJing7.8	Chr7	27751802	27752043	TTA	TAA	GGCTGCGTTCG	CGAACACAGCC	GGCTGCGTTCGTTTGGACGTTTTCCCAGCGCGCTACAGTAACACGGAAAACGGAACGGTTCATTAACACGTGATTAATTAAGTATTAGCTATTTTTTTTTTCAAAAATAGATTAATTTGATTTTTTTAAGCAACTTTTGTATAGAAACTTTTTGCAAAAAAGTACACCGTGTAGTAGTTTGAAAAGCGTGCGCGGGGCAAAACACTGTAGCGCGCTGGGAAAACGTCCAAACGAACACAGCC	1,211 bp downstream	Os07g0658700	LOC_Os07g46490	phosphatidylinositol-4-phosphate 5-kinase, putative, expressed
Nip_mJing8.1	Chr8	3287217	3286979	TAA	CGA	GGCTGTGTTCG	CGAACAGAGGC	GGCTGTGTTCGCTGGAATGAGTTGGGAACCCATCTCCTGCGCACGGAAAATGGAGCGGTCCATTAACACGTGATTAATTAAGTATTAGTTTTTTTTTTCAAAAATGGATCAATATGATTTTTTTAAGCAACTTTCGTATAGAAACTTTTTACAAAAAACACACCGTTTAGCAATTTGGGAAGCGTGCGTGCAGAAAACGAGGCGGAGGGAGTTGGGAACTACGACTTACGAACAGAGGC	Intron	Os08g0156700	LOC_Os08g06020	MSP domain containing protein, expressed
Nip_mJing8.2	Chr8	12179788	12179547	CTA	TAA	GGCTGTGTTTG	AGAACGCAGCC	GGCTGTGTTTGATACTTGGGGTTGGGAACCCAACTCCACCGCACGGAAAACGGAGCGGTCCATTAGCGTGTGATTAATTAAGTATTAGTTAATTTTTTTTTCAAAAATGGATTAATTTGTTTTTTTAAAGCAACTTTTGTATAGAAACTTTTTGCAAAAAAATACACCATTTAGCAGTTTGAAAAGCGTGCACGCGGAAAACGAGGGAAAGGGGTTGGGAAACTTGTGGAAAGAACGCAGCC	2,677 bp upstream	Os08g0299000	LOC_Os08g20270	MEMO1, putative, expressed
Nip_mJing8.3	Chr8	18553182	18552945	ACA	TTA	GACTCTGTTCG	CGAACAGACCC	GACTCTGTTCGCTACTGGCGGTTCCCATCCGGAACAGTGCGCGCGGAAAACGGAACTGCTCATTAGCGTGTGATTAATTAAATATTTGCTATTTTTTTCAAAAGTGGATCAATATGATTTTTCTAAGCAACTTTTGTATAGAAACTTTTTGCAAAAACCGCACGGTTTAGCAATTTGAAAAGCGTACACGCAAAATACGATGTAGAGGGGTTGGGAATCCTGGGTTCCGAACAGACCC	Intergenic
Nip_mJing8.4	Chr8	22338005	22337766	TAA	TAA	GGCTGAGTTCG	CGAACACAGCC	GGCTGAGTTCGGATAGGGGAGATGGGAACCTAACTCCTGTGCACGGAAAACGGAGCGGTCCATTAACACGTGATTAATTAAGTATTAGCTAATTTTTTTTCAAAAATGGATTAATTTGATTTTTTTAAGCAACTTTCGTATAGAAACTTTTTACAAAAAACACACCGTTTAGTAGTTTAAAAAGCGTGCGCGCGGAAAACGAAGGAGAGGGGATGGGAAAAGGTGCATGCGAACACAGCC	1,927 bp upstream	Os08g0455600	LOC_Os08g35440	Ser/Thr protein phosphatase family protein, putative, expressed
Nip_mJing8.5	Chr8	23355514	23355274	ATG	TAA	GGCTGAGTTCG	CAAACACCGCC	GGCTGAGTTCGGATGGGGGAGATGGGAACCCAACTTCTGCGCACAGAAAACGGAGCAGTCCATTAACACGTGATTAATTAAGTATTAGCTAATTTTTTTTTAAAAAAGGATTAATTTGATTTTTTTAAGCAACTTTCGTAAAGAAACTTTTTACAAAAAAATGCATCGTTTAGCAGTTTGAAAAACGTGCACGCGGAAAACGATGGAGAGAGGATGGTAAAAGGTGCATGCAAACACCGCC	510 bp upstream	Os08g0474000	LOC_Os08g36920	AP2 domain containing protein, expressed
Nip_mJing9.1	Chr9	1008700	1008456	TTA	TTA	GGCTGTGTTCG	CGAACTGAGCC	GGCTGTGTTCGACACTCACGGTTGGGAACGGTTCTCTCCGGCACGGAAAACAGAGCAGTTCATTAGCGCGTGATTAATTAAGTATTAGCTATTTTTTTTTCAAAAACGAAACAATATGATTTTTTTAAACAACTTTTGTATAGAAACTTTTTGCAAAAAACACACCGTTTCGTTTAGCAATTTGAAAAGCGTGCGTGCGGAAAACGAGAACGAGGGGTTGGGAACCCGGACAAACGAACTGAGCC	Intron	Os09g0112400	LOC_Os09g02440	DCL, chloroplast precursor, putative, expressed
Nip_mJing9.2	Chr9	2281294	2281539	TAA	TAA	GGCTGTGTTCG	CGAACCCAGCC	GGCTGTGTTCGTTTGGACGTTTTCCCAGCGCGCTACAGTAACACGGAAAACGGAACGGTTCATTAACACGTGATTAATTAAGTATTAGCTAATTTTTTTTTCAAAAATAGATTAATTTGATTTTTTTAAGCAACTTTTGTATAGAAACTTTTTGCAAAAAAAGTACACCGTGTAGTAGTTTAAAAAGCGTGCGCGGGGGCAAAACACTGTAGCGCGCGCTGGGAAAACGTCCAAACGAACCCAGCC	6,662 bp downstream	Os09g0129400	LOC_Os09g04300	expressed protein
Nip_mJing9.3	Chr9	10211275	10211032	CAA	CAA	GGCTGTGTTCG	CGAACACAGCC	GGCTGTGTTCGTTTGGACGTTTTCCCAGCGCGCTACAGTAACACGGAAAACGGAACGGTTCATTAACACGTGATTAATTAAGTATTAGCTAATTTTTTTTTTTCAAAAATGGATTAATTTGATTTTTTTAAGCAACTTTTGTATAGAAACTTTTTGCAAAAAAGTACACCGTGTAGTAGTTTGAAAAGCGTGCGCGGGGGCAAAACACTGTAGCGCGCTGGAAAACGTCCAAACGAACACAGCC	6,175 bp upstream	Os09g0336000	LOC_Os09g16650	legume lectins beta domain containing protein, putative, expressed
Nip_mJing9.4	Chr9	11939053	11939302	TTA	TAA	GGCTGCGATCG	AGAACACAGCC	GGCTGCGATCGTTCCCCTGGGTTCCCCTGGGTTGGGAACGTAACCCTCCGGCACGGAAAACGGAATGGTCCATTAGCACGTGATTAATTAAGTATTTACTAAATCTTTTTTCAAAAATGAATCAATATGATTTTTTTAAGCAACTTTTGTATAGAAACTTTTTGCAAAAATGCACCGTTTAGCAGTTTGAAAAGCGTGCGCGCGGAAAACGAAGGAGAGGGGTTGGGAACCTTGAGTATAGAACACAGCC	Intron	Os09g0364000	LOC_Os09g19940	cwfJ-like family protein, putative, expressed
Nip_mJing9.5	Chr9	13148959	13148738	TTA	TTA	GGCTGTGTTGG	CGAAGAGAGCC	GGCTGTGTTGGGGAACCCCTCCTCCCCGGCATGTAAAACGATATTCACATTAACACGTGATTAATTAAGTATTAGCTATTTTTTTAAATAGATCAATATGATTTTTTTCAGCAACTTTCGTATAGAAACTTTTTTTAAAAAACGTACCGTTTAGTAGTTTGAAAAGCGTGCGTGTGGAAAACGAGTGTGGGGAGTTGTGAACCCTGGGGAACGAAGAGAGCC	1,936 bp downstream	Os09g0385600	LOC_Os09g21700	OsFBX326 - F-box domain containing protein, expressed
Nip_mJing10.1	Chr10	8040180	8039938	TAA	TAA	GGCTGAGTTCG	CGAACACAGCC	GGCTGAGTTCGGATGGGGGAGATGGGAACCTAACTCCTGTGCACGGAAAACAGAGAGGTCCATTAACACGTGATTAATTAAGTATTAGCTAATTTTTTTTTTCAAAAATGGATTAATTTGATTTTTTTTAAGCAAATTTCGTATAGAAACTTTTTGCAAAAAACACACCGTTTAGTAGTTTGAAAAGCGTGCGCGTGGAAAACGAAGGAGAGGGGATGGGAAAAGGTGCATGCGAACACAGCC	3,706 bp upstream	Os10g0213100	LOC_Os10g15240	retrotransposon protein, putative, Ty3-gypsy subclass, expressed
Nip_mJing10.2	Chr10	13051423	13051661	TTA	TTA	GGCTGTGTTCG	CGAACACAGCC	GGCTGTGTTCGCTATGGGTTGTTCCCAACTTGGAACAGTAGCACGGAAAACGGAGCGATCCATTAGCGCGTGATTAATTAAGTATTAGCTTTTTTTTTCAAAAATGGATTAATTTGATTTTTTTAAGCAACTTTTGTATAGAAACTTTTTGCAAAAAAACACACCGTTTAGCAGTTTGAAAAGCGTGCGCGCGGAAAACGAGGAAGATAGGTTGGGAAAATGGACGTCCGAACACAGCC	4,446 bp upsteam	Os10g0392101	LOC_Os10g25250	jasmonate ZIM-domain protein;TIFY family gene
Nip_mJing10.3	Chr10	18966494	18966729	TAT	TAT	GGGTGTGTTCG	CGAACGCAGCC	GGGTGTGTTCGGAGGTGGGTGTTGGGAACCATCTCCCAAGCACGGAAAACGGAGCGGTCCATTATGGCGTGATTAATTAAGTATTAGCTATTTTTTAAAAAAATAAATCAATATGATTTTTTTAAACAACTTTTGTATAGAAACTTTTTGCAAAAACTCACCGTTTAGTAATTTGAAAAGCGTGCGCGCGGAATATGAGGGAGAGGGGTTGGGAACCTCCTCATCCGAACGCAGCC	4,706 bp downstream	Os10g0497600	LOC_Os10g35450	serine/threonine-protein kinase, putative, expressed
Nip_mJing10.4	Chr10	19,436,286	19436525	TTA	TTA	GGCTGAGTTCG	CGAACACAGCC	GGCTGAGTTCGGATGGGGGAGATGGGAACCTAACTCCTGCGCACGGAAAACGGAGCGGTCCATTAACACGTGATTAATTAAGTATTAGCTAATTTTTTTTCAAAAATGGATTAATTTGATTTTTTAAGCAACTTTCGTATAGAAACTTTTTGCAAAAAAACACATCGTTTAGCAGTTTGAAAAGCGTGCGCGCGGAAAACGAGGGAGAGGGGATGGGAAAAGGTGCATGCGAACACAGCC	Intron	Os10g0507800	LOC_Os10g36370	heat shock protein DnaJ, putative, expressed
Nip_mJing10.5	Chr10	20122644	20122403	TAA	TAA	GGCTGTGTTCG	CGAACACAGCC	GGCTGTGTTCGTTTGGACGTTTTCCCAGCGCGCTACAGTAACACGGAAAACGGAACGGTTCATTAACACGTGATTAATTAAGTATTAGCTATTTTTTTTTCAAAAATGGATTAATTTGATTTTTTTAAGCAACTTTTGTATAGAAACTTTTTGCAAAAAAGTACACCGTATAGTAGTTTGAAAAGCGTGCGCGGGGGCAAAACACTGTAGCGCGCTGGAAAAACGTCCAAACGAACACAGCC	1,876 bp downstream	Os10g0520501	LOC_Os10g37604	expressed protein
Nip_mJing11.1	Chr11	6850637	6850875	TTA	TTA	GGCTGAGTTCG	CGAACACAGCC	GGCTGAGTTCGGATGGGGAGATGGGAACCTAACTCCTGTGCACGGAAAACAGAGCGGTCCATTAACACGTGATTAATTAAGTATTAGCTATTTTTTTTAAAAAAATGGATTAATTTGATTTTTTTAAGCAACTTTCGTATAGAAACTTTTTGCAAAAAACACACCGTTTAATAGTTTGAAAAGTGTGCGCGCGGAAAACGAAGGAGAGTGGATAGGAAAATGTGCATGCGAACACAGCC	Intron	Os11g0228800	LOC_Os11g12270	expressed protein
Nip_mJing11.2	Chr11	16644079	16644311	TAA	TAA	GGCTTTGTTCG	CGAACGCAGCC	GGCTTTGTTCGGGAGTGAGGGTTGGGAACCCACACTCCTCGGCATGTAAAACGAAGTAGCGTTTAGCGCGTGATTAATTAAGTTTTAGCTATTTTTTTAAAAAAAATGAATTAATTTGGTTTTTAAGCAACTTTTGTATAGAAACTTTTTGCAAAAAAGTACCGTTTAGCGGTTTGAAAAGCGTGCGCGTGGAAAACAAGGAGAGTTGGGAACAGCTGGGAACGAACGCAGCC	5,000 bp upstream		LOC_Os11g28750	hypothetical protein
Nip_mJing11.3	Chr11	18839046	18839282	TAT	TAT	GGCTGTGTTCG	CGAACACAGCC	GGCTGTGTTCGCATATTCAGGTTGGGAACGCAGTGCCTCCGCACGGAAAACGGAGCGGTCTATTAGCGCGTGATTAATTAAGTATTAGCTATTTATTTTCAAAAATGGATTAATTTGATTTTTAAGCAACTTTTGTATAGAAACTTTTTGCAAAAACCGCACCGTTTAGCCGTTTGAAAAGCGTGCGCGTGGAAAACGAGGGAGAGGGGTTAGGAAGAGGGGCATCCGAACACAGCC	3,834 bp upstream	Os11g0522900	LOC_Os11g31980	OsSCP63 - Putative Serine Carboxypeptidase homologue, expressed
Nip_mJing11.4	Chr11	23377570	23377329	TAA	TAA	GGCTATGTTTG	CAAACACACCC	GGCTATGTTTGGAGATAGGTGTTAGAAACCATCTCCTATACATGAAAAACGGAGCGGTTCATTAACACGTGATTAATTAAGTATTAACTAATTTTTTTTTCAAAAATGGATCAATATGAATTTTTTTGATAACTTTTGTATAAAAACTTTTTGTAAAAAAAACACACTATTTAGCAGTTTGAAAAGCGTGCACGCGGAAAACGAGAGGAGAGTGTTGGGAACTTGCTCTTGCAAACACACCC	200 bp downstream	Os11g0605900	LOC_Os11g39260	NBS-LRR disease resistance protein, putative, expressed
Nip_mJing12.1	Chr12	11041074	11040838	TTA	TTA	GGCTGTGTTCG	CGAACACAGCC	GGCTGTGTTCGCTATGGGTTGTTCCCAACTTGGAACAGTAGCACGGAAAACGGAGCGATCCATTAGCGCGTGATTAATTAAGTATTAGCTATTTTTTTTAAAAATAGATTAATTTGATTTTTTAAGCAACTTTTGTATAGAAACTTTTTGCAAAAAACACACCGTTTAGCAGTTTGAAAAGCGTGCGCGCGGAAAACGAGGGAGATAGGTTGGGAAAATGGACGTCCGAACACAGCC	5,098 bp downstream	Os12g0288400	LOC_Os12g19030	copine, putative, expressed
Nip_mJing12.2	Chr12	13822069	13822309	TTA	TTA	GGCTGTGTTCG	CGAACACAGCC	GGCTGTGTTCGGCTGAGAGCGTTCCCAGCGCGCACAGTAAACACGGAAAACGGAGCGGTCATTAGCGCGTGATTAATTAAGTATTAGCTAATTTTTTTTTCAAAAATGGATTAATTTGATTTTTTTAAACAACTTTTGTATAGAAACTTTTTGCAAAAAAATGCACCGTGTAGTAGTTTGAAAAGCGTGCGCGGACGAAAAGTTACTGTGCGCGCCGGGAAAACAGCTGCCGAACACAGCC	Intron	Os12g0430000	LOC_Os12g24250	retrotransposon protein, putative, unclassified, expressed
Nip_mJing12.3	Chr12	18965790	18966026	ACA	CAC	GGCTGTGTTTG	CGAACGTGGCC	GGCTGTGTTTGGATTCACTGGACGGGAACTAATCCCACCCGCACGAAAAATAGAGCGATTCATTAGTGCGTGATTAATTAAGTATTAGCTATTTTTTTTAAAAAATAGATTAATTTGATTTTTAAGCAGCTTTTGTATAGAAACTTTTTGCAAAAAACACAACGTTTAGTAGTCTGAAAAGCGTACCCGCGGAAAACGATGGAGAGGGGTTGGGAAAATGGGGTGCCGAACGTGGCC	Intergenic			copine, putative, expressed
Nip_mJing12.4	Chr12	20141675	20141917	GAA	GAA	GGCTGTGTTCG	CGAACACAGCC	GGCTGTGTTCGTTTGGACGTTTTCCCCAGCGCGCTACAGTAACACGGAAAACGGAACGGTTCATTAACACGTGATTAATTAAGTATTAGCTAATTTTTTTTCAAAAATGGATTAATTTGATTTTTTTAAGCAACTTTTGTATAGAAACTTTTTGCAAAAAAATACACCGTGTAGTAGTTTAAAAAGCGTGCGCGGGGGCAAAACACTGTAGCGCGACGGGAAAACGTCCAAACGAACACAGCC	504 bp upstream	Os12g0518200	LOC_Os12g33300	integral membrane protein DUF6 containing protein, expressed
Nip_mJing12.5	Chr12	27405822	27405587	TTA	TTA	GGGTGTGTTTG	CGAACTCAGCC	GGGTGTGTTTGGGAGTGGAGGACGGGAACCCATCCCTTCTGCACGCAAAACGGAGAGGTTTTTTAACACGTGATTAATTAAGTATTAGTTAATTTTTTTAAAAAATGGATAATATGATTTTTAAAGCAACTTTTGTATAGAAATTTTTTTAAAAAAACATGTCGTTTAGTAATTTGGAAAGCGTGTGCGTGGAAAATGAGAGAGTTGGGTTGGGAAGAGGGAGTGCGAACTCAGCC	1,626 bp downstream	Os12g0639150		nodulin, putative, expressed
