# Supplementary material for: Identification of an active miniature inverted‐repeat transposable element mJing in rice
Source: Plant J. 2019 Mar 1;98(4):639–53. doi: 10.1111/tpj.14260 (PMC6850418; doi:10.1111/tpj.14260)
Supplement: Supplementary file 12 — Table S3. Characteristics of target site duplications (TSDs) of 72 mJing‐like elements in the japonica variety Nipponbare genome (Os‐Nipponbare‐Reference‐IRGSP‐1.0, MSU7). [file TPJ-98-639-s012.xlsx]

## Sheet: Sheet1
Table S3. Characteristics of TSDs of 72 mJing-like elements in the japonica variety Nipponbare genome.
Number of base changes	TSD	Family number	Total number	Percentage (%)
0	TAA/TTA	46/51	97	67.36
1	TAT/TAG/TAC/TTC/CAA/GAA/ATA/CTA/TCA/TGA	5/2/2/1/7/4/1/6/1/2	31	21.53
2	CTT/GTT/ATT/ATC/CAC/AAC/ATG/TGT/ACA/AGA/GCA/CGA	1/2/2/2/1/1/1/1/2/1/1/1	16	11.11
