# Supplementary material for: Identification of an active miniature inverted‐repeat transposable element mJing in rice
Source: Plant J. 2019 Mar 1;98(4):639–53. doi: 10.1111/tpj.14260 (PMC6850418; doi:10.1111/tpj.14260)
Supplement: Supplementary file 13 — Table S4. Detailed information on 79 mJing‐like elements in the indica rice variety 93‐11 genome (ASM465v1). [file TPJ-98-639-s013.xlsx]

## Sheet: Sheet1
Table S4. Detailed information about the 79 mJing-like elements in the indica rice variety 93-11 genome (ASM465v1).
Name	Chromosome	Start (bp)	End (bp)	Left TSD	Right TSD	Left TIR	Right TIR	Sequence of mJing-like MITE
9311_mJing1.1	Chr1	4744018	4743783	ACT	TAA	AGCTGTGTTCG	CGAACACAGCC	AGCTGTGTTCGCTATGGGTTGTTCCCAACTTGGAACAGTAGCACGGAAAACGGAGCGATCTATTAGCGCGTGATTAATTAAGTATTAGCTTTTTTTTCAAAAATAGATTAATTTGATTTTTTTAAGCAACTTTTGTATAGAAACTTTTTGCAAAAAACACACCGTTTAGCAGTTTGAAAAGCGTGCGCGCGGAAAACGAGGGAGATAGGTTGGGAAAATGGACGTCCGAACACAGCC
9311_mJing1.2	Chr1	10368498	10368736	TGA	TAA	GGCTGTGTTAG	CGAACACAGCC	GGCTGTGTTAGCATCTACCAGATGGGAACTCATTCCCTCCGCACGGAAAACGGAGTGGTCTATTAGCGTGTGATTAATTAAGTATTAGCTAATTTTTTAAAAAAAATGGATTAATTTGATTTTTTAAGCAACTTTTGTATAGAAACTTTTTGCAAAAAACACATCGTTTAGCAATTCAAAATGTGTGCATGTGGAAAACAAGGAAGAGGGGTTGGGAAAAAGGGCTGCCGAACACAGCC
9311_mJing1.3	Chr1	23619745	23619505	TAA	TAA	GGCTGTGTTCG	CGAACACAGCC	GGCTGTGTTCGGCTGAGAGCATTCCCAGCGCGCACAGTAAACACGGAAAACGGAGCGGTCATTAGCGCGTGATTAATTAAGTATTAGCTAATTTTTTTTTCAAAAATGGATTAATTTGATTTTTTTAAATAACTTTTGTATAGAAACTTTTTGCAAAAATATGCACCGTGTAGTAGTTTGAAAAGCGTGCGCGGACGAAAAGTTACTGTGCGCGCCGGGAAAACAGCTGCCGAACACAGCC
9311_mJing1.4	Chr1	27179076	27179340	TAG	TAG	GGCTGCGTTCG	CGAACACAGCC	GGCTGCGTTCGTTTGGACGTTTTCCCAGCGCGCTACAGTAACACGGAAAACGGAACGGTTCATTAACACGTGATTAATTAAGTATTAGCTAATTTTTTTTTCAAAAATGGATTAATTTGATTTTTTTTTAAGCAACTTTTGTATAAAAACTTTTTGCAAAAAAGTACACCGTGTAGTAGTTTGAAAAGCGTGCGCGGGGGCAAAACACTGTAGCGCGCTGGGAAAACGTCCAAACGAACACAGCC
9311_mJing1.5	Chr1	30301247	30301001	TAA	TAA	GGCTGAGTTCG	CGAACACAGCC	GGCTGAGTTCGGATGGGGGAGACGGGGAACCTAACTCTAACTCCTGTGCACGGAAAACGGAGTGGTCCATTAACACGTGATTAATTAAGTATTAGCTAATTTTTTTTTCAAAAATGGATTAATTTGATTTTTTAAGCAACTTTCATATAGAAACTTTTTGTAAAAAACACACCGTTTAATAGTTTGAAAAGCGTGCGCGCGGAAAACGAAGGAGAGGGGATGGGAAAAGGTGCATGCGAACACAGCC
9311_mJing1.6	Chr1	33540991	33541230	TTA	TAG	GGCTGAGTTCG	CGAACACAGCC	GGCTGAGTTCGGATGGGGGAGATGGGAACCCAACTTCTGTGCACGGAAAACGGAGCAGTCCATTAACACGTGATTAATTAAGTATTAGCTATTTTTTTTTCAAAAAGGGATTAATTTGATTTTTTTAAGCAACTTTTGTATAGAAACTTTTTACAAAAAATGCACCGTTTAGCAGTTTGAAAAGCGTGCACGCGGAAAACGAGGGAAAGTGGATGGGAAAAGGTGCATGCGAACACAGCC
9311_mJing1.7	Chr1	45152120	45151855	TTA	TTA	GGGTCTGTTCG	CGAACAGACCC	GGGTCTGTTCGGCAGCCGGTGTTTCAAACGCGCACAGTAAACACGGAAAACGGAGCGGTCATTAGCGCGTGATTAATTAAGTATTAGCTAAATTTTTTTTCAAAAATGGATTAATTTGATTTTTTTTAAGCAACTTTTGTATAGAAACTTTTTGCAAAAAAGTTCACCGTGTAGTAGTTTGAAAAGCGTGCGCGGGAGGAAAAACACTGTGCGACACTGTGCGCGTTTGAAACACCAGCTGCCGAACAGACCC
9311_mJing1.8	Chr1	47281529	47281769	TAA	TAA	GGCTGAGTTCT	CGAACACAGCC	GGCTGAGTTCTGATGGGGGAGATGGGAACCTAACTCCTGTGCACGGAAAACGGAGCGGTCCATTAACACGTGATTAATTAAGTATTAGCTAATTTTTTTTCAAAAATGGATTAATTTGATTTTTTTTTAAGCAACTTTCGTATAGAAACTTTTTGCAAAAACACACCGTTTAGTAGTTTGAAAAGCGTGCGCGCGGAAAACGAAGGAGAGAGGATGGGAAAAGGTGCATGCGAACACAGCC
9311_mJing2.1	Chr2	1302097	1301856	TTA	TTA	GGCTGTGTTCG	CGAACACAGCC	GGCTGTGTTCGTTTGGACGTTTTCCCAGCGCACTACAGTAACACGGAATACGGAACGGTTTATTAACACGTGATTAATTAAGTATTAGCTAATTTTTTTTTCAAAAATGGATTAATTTGATTTTTTTAAGCAACTTTTGTATAGAAACTTTTTGCAAAAAAGTACACCGTGTAGTAGTTTGAAAAGCGTGCGCGGGGGCAAAACACTGTAGCGCGCTGGAAAACGTCCAAACGAACACAGCC
9311_mJing2.2	Chr2	4449753	4449990	TAA	TAA	GGCTGTGTTTG	TGAATTCAGCC	GGCTGTGTTTGTTATTGGGGGTTGGGAACCCTTCTCCTCTGCATGGAAAACGGAGCAGTCCATTAGCGCGTGATTAATTAAGTATTAGCTATTTTTTTTTCAAAAATAGATTAATTTGATTTTTAAGCAACTTTTGTATAGAAACTTTTTGCAAAAAACGCACCATTTAGCAGTTTGAAAAGCGTGCGCGCGGAAAACGAGGGAGAGGGGTTCGGAACAGGCTGAAATGAATTCAGCC
9311_mJing2.3	Chr2	8201960	8202211	TTA	TTA	GGGTCTGTTCG	CGAACAGACCC	GGGTCTGTTCGGCAGCCGGTGTTTCAAACGCGCACAGTAAACACGGAAAACGGAGCGGTCATTAGCGCGTGATTAATTAAGTATTAGCTAAATTTTTTTTCAAAAATGGATTAATTTGATTTTTTTAAGCAACTTTTGTATAGAAACTTTTTACAAAAAAGTTCACCGTGTAGTAGTTTGAAAAGCGTGCGCGGGAGGAAAAACACTGTGCGACACTGTGCGCGTTTGAAACACCAGCTGCCGAACAGACCC
9311_mJing2.4	Chr2	10107979	10108220	TAA	TAA	GGCTGTGTTCG	CGAACACAGCC	GGCTGTGTTCGCTATGGGTTGTTCCCAACTTGGAACAGTAGCACGGAAAACGGAGCGATCCATTAGCGCGTGATTAATTAAGTATTAGCTATTTTTTTTTTCAAAAATGGATTAATTTGATTTTTTTTAAGCAACTTTTGTATAGAAACTTTTTGCAAAAAACACACCGTTTAGCAGTTTGAAAAGCGTGCGCGCGGAAAACGAGGGAGATAGGTTGGGAAAATGGACGTCCGAACACAGCC
9311_mJing2.5	Chr2	23430962	23431202	TTA	TTA	GGCTGAGTTCG	CGAACACAGCC	GGCTGAGTTCGGATGGGGGAGATGGGAACCTAACTCCTGTGCACGGAAAACGGAGCGGTCCATTAACACGTGATTAATTAAGTATTAGCTAATTTTTTTTTCAAAAATGGATTAATTTGATTTTTTTAAGCAACTTTCGTATAGAAACTTTTTACAAAAAACACACCGTTTAGTAGTTTGAAAAGCGTGCGCGCGGAAAACGAAGGAGAGGGGATGGGAAAATGTGCATGCGAACACAGCC
9311_mJing2.6	Chr2	27966196	27965954	GCG	TGA	GGCTGAGTTCG	CGAACACAGCC	GGCTGAGTTCGGATGAGGGAGATGGTAACTTAACTCCTGCGCACGGAAAACGGAGTGGTCCATTAACACGTGATTAATTAAGTATTAGCTAATTTTTTTAAAAAATAGATTAATTTGATTTTTTTAAGTAACTTTCTTATATAAACTTTTTTTTGCAAAAAACACACCGTTTAGTAGTTTGAAAAGCGTGCGCATGGAAAACGAGGAAGAGGGGATGGGAAAAGGTGCATGCGAACACAGCC
9311_mJing2.7	Chr2	30170921	30171152	TTA	TTA	GGGTGTGTTTG	CGAACACACCC	GGGTGTGTTTGCATAGGCTGGTTTCCAACCCGGAATAACACGGAAAACTGAGCAGTCAATTAGCACGTGATTAATTAAGTATTTGTTTTTTTTCAAAAATGGATTAATATGACTTTTTAAGCAACTTTTGTATAGAAACTTTTTGCAAAAAATACACCGTTTAATAGTTTGAAAAGCGTGCGCGCAGAAAACGAGAGAGATGGGTTGAGAAAAGGGGGTGCCGAACACACCC
9311_mJing2.8	Chr2	34896844	34897083	TAA	TAA	GGGTGTGTTCG	CGAACACAGCC	GGGTGTGTTCGGTAGTATGGGATGGGAAGTAATCCCTCCCGCACGAAAAACGGAGTGGCCCATTAACACGTGATTAATTAAGTATTAGCTAATTTATTTTTTAAAAATGGATTAGTATGAATTTTTTTAAACAGCTTTCATATAGATTTTTTTTAAAAAAATACACCGTTTAACAGTTTGAAAAGCGTGCGCGTGGAAAAAGTGGTGAGTGGGTTCCCAACTCGTTTTGGCGAACACAGCC
9311_mJing3.1	Chr3	1931563	1931802	TTA	TGT	GGCTGAGTTCG	CGAACACAGCC	GGCTGAGTTCGGATGGGGGAGATGGGAACCTAACTCCTGTGCACGGAAAACGGAGCGGTCCATTAACACGTGATTAATTAAGTATTAGCTAATTTTTTTTTCAAAAATGGATTAATTTGATTTTTTTAAGCAACTTTCGTATATAAACTTTTTAAAAAAACACACCGTTTAGCAGTTTGAAAAGCGTGCGTGCGGAAAACGAAGGAGAGGGGATGGGAAAATGTGCATGCGAACACAGCC
9311_mJing3.2	Chr3	2947409	2947211	TTG	TTG	GCCTGTGCTCG	CGAACACAGCC	GCCTGTGCTCGTTTGGACGTTTTCCCAGCGCGCTACAGTAACACGGAAAACGGAACGGTTCATTAACACGTGATTAATTAAGTATTAGCTAATTTTTTTTTTAAAAATGGATTAATTTGATTTTTTTAAGTAACTTTTGTATAGAAACTTTTTGCAAAAAAATACACCCTGTAGTAGTTTGAAAAACGTGCGCGGGACAAAACACTGTAGCGCGCTGGGAAAACGTCCAAACGAACACAGCC
9311_mJing3.3	Chr3	7201606	7201844	TAA	TAA	GGCTGTGTTCG	AGAATGCAGCC	GGCTGTGTTCGGGAGTTAGGGTTAGGAACCCTCACTCCCCAGCACGGAAAACGGAGCAGTGATTAGCGCGCGATTAATTAAGTATTTGTTAATTTTTTTTTCAAAAATGGATTAATATGATTTTTTAAGCAACTTTTGTATAGAAACTTTTTGCAAAAAATATACTGTTTAGCAGTTTGAAAAGCGTGCGCGCGGAAAACGAGGGTGGGAGTTGTGAACCCCTGCTAAAGAATGCAGCC
9311_mJing3.4	Chr3	8177845	8177605	TAA	TAA	GGCTGAGTTTG	CGAACACAGCC	GGCTGAGTTTGGATGGGGGAGATGGGAACCTAACTCCTGTGCACGGAAAACGGAGCGGTCCATTAACACGTGATTAATTAAGTATTAGCTAAATTTTTTTTCAAAAATGGATTAATTTGATTTTTTTAAGCAACTTTCGTATAGAAACTTTTTGCAAAAAACACACCGTTTAGTTGTTTGAAAAGCGTGCGCGCGGAAAACGAAGGAGAGGGGATGGGAAAATGTGCATGCGAACACAGCC
9311_mJing3.5	Chr3	13434167	13433928	TTA	TTA	GGCTGTGTTCC	CGAACACAGCC	GGCTGTGTTCCGCTGAGAGCATTCCCAGCGCGCACAGTAAACACGGAAAACGGAGCGGTCATTAGCGCGTGATTAATTAAGTATTAGCTAATTTTTTTTCAAAAATGGATTAATTTGATTTTTTTAAACAACTTTTGTATAGAAACTTTTTGCAAAAATATGCACCGTGTAGTAGTTTGAAAAGCGTGCGCGGACGAAAAGTTACTGTGCGCGCCGGGAAAACAGCTGCCGAACACAGCC
9311_mJing3.6	Chr3	16031906	16032143	TAC	CTA	GACTGTGTTCG	GGAACACACCC	GACTGTGTTCGTTGTTGGGAGTTTGGATCTAAACTCTCCGTATGGAAAACGGAGCGGTCCATTAGCACGTGATTAATTAAGTATTAGCTATTTTTTTAAAAAAAATAGATCAATATGATTTTTTAAGCAACTTTTGTATAGAAACTTTTTGCAACAAACGCATCGTTTAGCGGTTTGAAAAGCATGCACGCGGAAAAAGAGAGGGGTGAGTTGGGAAAGGGGGATTCGGAACACACCC
9311_mJing3.7	Chr3	16320736	16320976	TAT	ATA	GGCTGTGTTTG	CGAACACACCC	GGCTGTGTTTGCTTGGGGAGGTTAGGAACAAATCTCCTCCGCACGGTAAATGGAGCTATCCATTAACACGTGATTAATTAAAAATTAGCTAATCTTTTTTTAAAAAATGAATCAATATGATTTTTTAAAGTAACTTTTGTATAGAAACTTTTTGCAAAAAATACACCGTTTAGCAGTTTGAAAAGCGTGCACACGGAAAACGATGGAGAGGTGTTGGGAACCCTTGGGTCCGAACACACCC
9311_mJing3.8	Chr3	19385480	19385717	TAA	CAA	GGCCGTGTTTG	TGAACACAGCC	GGCTGTGTTTGGAATCAGCTGTTCCCAACATGCAAAGTGCGCACGGAAAACGGAGCAGTCCATTAGAGCTTGATTAGTCAAGTATTAGCTTTTTTTACAAAAAATGGATTAATATGATTTTTTAAGTAACTTTTGTATAGAAACTTTTTGCAAAAAAACACACTGTTTAGCAGTTTGAAAAGCGTGCATGCGGAATACGATGGAGATGGGTTGGGAACCCTGGATTCCGAACACAGCC
9311_mJing3.9	Chr3	19387992	19388229	CAA	CAA	GGCTGTGTTTG	CGAACACAGCC	GGCCGTGTTTGGAATCAGCTGTTCCCAACATGCAAAGTGCGCACGGATAACGGAGCGGTCCATTAGAGCTTGATTAGTTAAGTATTAGCTTTTTTTTCAAAAAATGGATTAATATGACTTCTTAAGCAACTTTTGTATAGAAACTTTTTGCAAACAAACACACCGTTTAGCAGTTTGAAAAGCGTGCGTGCGGAATACGATGGAGATGGGTTGGGAACCCTGGATTCTGAACACAGCC
9311_mJing3.10	Chr3	19573272	19573508	TAT	TAT	GGCTGTGTTCT	CGAACACAGCC	GGCTGTGTTCTAACTTGGGGTTGGGAACCCATCTTCTTCCCACGGAAAACGGAGCAGTCCATTAGCGTATAATTAATTAAGTATTAGCTAATTTTTTAAAGATGAATTAATTTGATTTTTAAAGCAACTTTTGTATAGAAACTTTTTGCAAAAAAGACGCACCATTTAGTAGTTTGAAAAGCGTGCGCGCGAAAAACGAGGGAGAGGAGTTGGGAACCCAGAGCACCGAACACAGCC
9311_mJing3.11	Chr3	23324050	23323827	TAG	TAG	GGCTGAGTTCG	AGAACACAGCC	GGCTGAGTTCGTATCCGTGGGTTGAGAATTCATTCCCTCCGCACCCATTAACACGTGATTAATTAAGTATTAGCTAATTTTTTTTTAAAATGGATTAAATATGATTTTTGTAAGCAACTTTCGTGTAGAAATTTTTTAAAAAGAAATGCATCGTTTAACAGTTTGAAAAGCATATGCGTAGAACATGAGGGAGGGGTTGGGAACACTTGACAAAGAACACAGCC
9311_mJing3.12	Chr3	23326728	23326504	TAG	TAG	GGCTGAGTTCG	AGGACACAGCC	GGCTGAGTTCGTCTCCGTGGGTTGAGAATTCATTCCCTCCGCATCCATTAACACGTGATTAATTAAGTATTAGCTATTTTTTTTTTCAAAATGGATTAAATATGATTTTTGTAAGCAACTTTCGTGTAGAAACTTTTTAAAAAGTAATGCACCGTTTAGCAGTTTAAAAAGCGTATGCGCAGAACATGAGGGAGGGGTTGGGAACACTTAACAAAGGACACAGCC
9311_mJing3.13	Chr3	24290722	24290486	TTA	TTA	GGCTGTGTTCG	CGAACACAGCC	GGCTGTGTTCGCTATGGGTTGTTCCCAACTTGGAACAGTAGCACGGAAAACGGAGCGATCCATTAGCGCGTGATTAATTAAGTATTAGTTTTTTTTTCAAAAATAGATTAATTTGATTTTTTTAAGCAACTTTTGTATAGAAACTTTTTGCAAAAAACACACCGTTTAGCAGTTTGAAAAGCGTGCGCGCGGAAAACGAGGGAGATAGGTTGGGAAAATGGACGTCCGAACACAGCC
9311_mJing3.14	Chr3	30403023	30403264	TAA	TAA	GGCTGAGTTCG	CGAACACAGCC	GGCTGAGTTCGGATGGGGGAGATGGGAACCTAACTCCTGTGCACGGAAAACGGAGCGGTCCATTAACACGTGATTAATTAAGTATTAGCTAACTTTTTTTTTCAAAAATGGATTAATTTGATTTTTTTAAGCAACTTTCGTATAGAAACTTTTTGCAAAAAACACACCGTTTAGTAGTTTGAAAAGCGTGCGCGCGGAAAACGAAGGAGAGGGGATGGGAAAAGGTGCATGCGAACACAGCC
9311_mJing3.15	Chr3	32600139	32599902	TTA	TTA	GGCTGTGTTCG	CGAACACAGCC	GGCTGTGTTCGCCAGTCCACGTTCCCAACCGGAACAGTACGCGCGGAAAATGGAGCGGTCCATTAGCGCGTAATTAATTAAGTATTAGCTATTTTTTTTTCAAAAATAGATTAATTTGATTTTTTAAGCAACTTTTGTATAGAAACTTTTTGCAAAAAACACACCGTTTAACAGTTTGAAAAGTGTGCGCGTGGAAAACGAGGGAGAGGGGTTGGAAAAAGGGGTGCCGAACACAGCC
9311_mJing3.16	Chr3	32777157	32777387	TAA	CGA	GGCTGTGTTCG	CGAACACAGAC	GGCTGTGTTCGCTATGGGTTGTTCCCAATAGCACGGAAAACGGAGCGATCCATTAGCACGTGATTAATTAAATATTAGCTATTTTTTTCAAAAATGGATTAATTTGATTTTTTTAAGCAACTTTTGTATAGAAACTTTTTGCAAAAAAAACACCGTTTAGCAGTTTAAAAAGCGTGCGCGCGGAAAACGAGGGAGATAAGTTGGGAAAATGGACGTCCGAACACAGAC
9311_mJing3.17	Chr3	35312823	35312584	TTA	TTA	GGCTGAGTTCG	CGAACACAGCC	GGCTGAGTTCGGATGGGGGAGATGGGAACCTAACTCCTGTGCATGAAAAACGGAGCGGTCCATTAACACGTGATTAATTAAGTATTAGCTAATTTTTTTAAAAAAATGGATTAATTTGATTTTTTTAAGCAACTTTCGTATAGAAACTTTTTGTAAAAAACACACCGTTTAATAGTTTGAAAAGCGTGCGCGCGGAAAACGAAGGAGAGGGAATGGGAAAAGGTGCATGCGAACACAGCC
9311_mJing3.18	Chr3	37977227	37977464	ATT	TGT	GGCTCTGTTCA	CGAACACACCC	GGCTCTGTTCAGATTCCTTGGATGGGAACTAATCCCTCCCGCACGGAAAACGGAGCGATCAATTAGTGCGTGATTAATTAAGTATTAGCTATTTTTTTTCAAAAATGGATTAATTTGAGTTTTTAAGCAACTTTTGTATAGAAACTTTTTGCAAAACACACACCGTTTAACAGTTTGAAAAGTGTGCGCGCGGAAAACGAGGAAGATTGGTTGAGAAACTTAGGTGCCGAACACACCC
9311_mJing4.1	Chr4	1971717	1971476	TTA	TTA	GGCTGTGTTCG	CGAACACAGCC	GGCTGTGTTCGGCTGAGAGCATTCCCAGCGCGCACAGTAAACACGGAAAACGGAGCGGTCATTAGCGCGTGATTAATTAAGTATTAGCTAATTTTTTTTTTCAAAAATGGATTAATTTGATTTTTTTAAACAACTTTTGTATAGAAACTTTTTGCAAAAATATGCACCGTGTAGTAGTTTGAAAAGCGTGCGCGGACGAAAAGTTACTGTGCGCGCCGGGAAAACAGCTGCCGAACACAGCC
9311_mJing4.2	Chr4	5935980	5935739	TTA	CCG	GGCTGTGTTCG	CGAACACAGGG	GGCTGTGTTCGGCTGAGAGCGATCCCAGCGCGCACAGTAAACACGGAAAACGGAGCGGTCATTAGCGCGTGATTAATTAAGTATTAGCTAATTTTTTTTTTCAAAAATGGATTAATTTGATTTTTTTAAACAACTTTTGTATAGAAACTTTTTGCAAAAAAATGCACCGTGTAGTAGTTTGAAAAACGTGCGCGGACGAAAAGTTACTGTGCGCGCCGGGAAAACAGCTGCCGAACACAGGG
9311_mJing4.3	Chr4	14470534	14470298	TAT	TAT	GGCTGCGTTCA	CAAACACAGCC	GGCTGCGTTCAGAGATCTTGTATAGGAACTCTTTCTCTCCGTAAAAAAAAATAGAGCGGTCCATTAACACGTGATTAATTAAGTATTAGTTAATTTTTTTTGAAAATGAATTAATTTGATTTTTTAAGCAACTTTTGTATAGAAAATTTTTACAAAAAATACACCGTTTAGCAGTTCGAAAAGTATGCGTGGAAAACGACAAAGAATGGTTAGGAACCCTGAGCATCAAACACAGCC
9311_mJing4.4	Chr4	17901517	17901280	TAA	TAA	GGGTGTGTTCG	CGAACTCAGCC	GGGTGTGTTCGGGTGTGCAGGATGGAAACCCATCCTGCACGTAAAACGGAGCGGCCTTTTAACACGTGATTAATTAAGTATTAGTTAATTTTTTTTTTTCAAAATGGATCAATATGAATTTTTAAAACAACTTTTGTATATAAAATTTTTGAAAAAAATGCACCGTTTAGTAGTTTGAAAGGCGTGCGCGCGGAAAACGAGAGAGGTGGGTTGGGAAAATGGTGTACCGAACTCAGCC
9311_mJing4.5	Chr4	19223574	19223333	TAA	TTA	GGCTGTGTTCG	CGAACACAGCC	GGCTGTGTTCGTTTGGACGTTTTCCCAGCGCGCTACAGTAACACGGAAAACGGAACGGTTCATTAACACGTGATTAATTAAGTATTAGCTAATTTTTTTTTCAAAAATGGATTAATTTGATTTTTTTAAACAACTTTTGTATAGAAACTTTTTGCAAAAAAGTACACCGTGTAGTAGTTTGAAAAGCGTGCGCGGGGCAAAACACTGTAGCGCGCTGGGAAAACGTCCAAACGAACACAGCC
9311_mJing4.6	Chr4	24334966	24335207	CTA	TAA	GGCTGTGTTCA	CGAACACACCC	GGCTGTGTTCAGTTTCAGGGGATAGGAACTAATCCCTCCTACATGAAAAACGGAGCGATTTATTAGCGCGTGATTAATAAAGTATTAGCTAATTTTTTTTCAAAAATGGATTAATTTGATTTTTAAGCAACTTTTGTATAGAAACTTTTTGCAAAAAACGCACCATTTAGCAGTTTGAAAGGCGTGCGCGCGGAAAACGAGGGAGAGGGGTTAGGAAAATGGGTGCCGAACACACCC
9311_mJing4.7	Chr4	29021848	29022088	TAA	TAA	GGCTGTGTTCG	CGAACACAGCC	GGCTGTGTTCGTTTGGACGTTTTCCCATCGCGCTACAGTAACACGGAAAACGGAACGGTTTATTAATACGTGATTAATTAAGTATTAGCTAATTTTTTTTTCAAAAATGGATTAATTTGATTTTTTTAAACAACTTTGTATAAAAACTTTTGCAAAAAAGTACACCGTGTAGTAGTTTGAAAAGCGTGCGCGGGGGCAAAACACTGTAGCGCGCTGGGAAAACGTCCAAACGAACACAGCC
9311_mJing4.8	Chr4	30182512	30182273	CGA	TCA	GGCTGTGTTCG	CGAACACAGCC	GGCTGTGTTCGCTATGGGTTGTTCCCAACTTGGAACAGTAGCACGGAAAACGGAGCGATCCATTAGCGCGTGATTAATTAAGTATTAGCTATTTTTTTTTCAAAAATGGATTAATTTGATTTTTTTAAGCAACTTTTGTATAGAAACTTTTTGCAAAAAACACACCGTTTAGCAGTTTGAAAAGCGTGCGCGCGGAAAACGAGGGAGATAGGTTGGGAAAATGGACGTCCGAACACAGCC
9311_mJing4.9	Chr4	33206022	33205784	TAC	ATA	GGGTGTGTTCG	CGAACTCAGCC	GGGTGTGTTCGGCAGAGGAGGATGAGAACCCATCCCTCCTCCATGTTAAACGGAGCAGCCTTTTAACACGTGATTAATTAAGTATTAGTTAATTTTTTTAAAAAATAGATCAATATGATTTTTTAAAGCAACTTTCGTATAGAAAATTTTTACAAAAAACACACCGTTTAGTAGTTTGAAAAGCGTGCGTGTGAAAAACGAGAGAGGTGGGTTGGGAAGAGGGAGTACCGAACTCAGCC
9311_mJing5.1	Chr5	23573533	23573774	TAC	TTC	GGCTGTGTTCG	CGAACACAGCG	GGCTGTGTTCGTTTAGACGTTTTCCCAGTGCGCTACAGTAACACGGAAAACGGAACGGTTCATTAACACGTGATTAATTAAGTATTAGCTAATTTTTTTTTAAAAATGGATTAATTTGATTTTTTTAAGCAACTTTTATATAGAAACTTTTTGCAAAAAAGTACACCGTGTAGTAGTTTGAAAAGCGTGCGCGGGGGCAAAACACTGTAGCGCGCTGGGAAAGTGCTGTGCCGAACACAGCG
9311_mJing5.2	Chr5	8815175	8815417	AGA	AGA	GGGTTCGTTCG	CGAACACAGCC	GGGTTCGTTCGTTTGGACGTTTTCCCACCGCGCTACAGTAACACGGAAAACGGAACGGTTCATTAACACGTGATTAATTAAGTATTAGTTAATTTTTTTTTCAAAAATGGATTAATTTGATTTTTTTAAGCAACTTTTGTATAGAAACTTTTTGCAAAAAAGTACACCGTGTAGTAGTTTGAAAAGCGTGCGCGGGGGCAAAACACTGTAGCGCCCGCTGAAAGTGCTGTGCCGAACACAGCC
9311_mJing5.3	Chr5	4844524	4844282	TAA	TAA	GGCTGTGTTCG	CGAACACAGCC	GGCTGTGTTCGTTTGGACGTTTTCCCAGCGCGCTACAGTAACACGGAAAACGGAACGGTTCATTAACACGTGATTAATTAAGTATTAGCTAATTTTTTTTTCAAAAATGGATTAATTTGATTTTTTTAAGCAACTTTTGTATAGAAACTTTTTGCAAAAAAGTACACCGTGTAGTAGTTTGAAAAGCGTGCGCGGGGGCAAAACACTGTAGCGCGCTGGGAAAACGTCCAAACGAACACAGCC
9311_mJing5.4	Chr5	4055509	4055269	TAA	TAA	GGCTGAGTTCG	CGAACACAGCC	GGCTGAGTTCGGATGGGGGAGATGGGAACCTAACTCCTGTGCACGGAAAACGGAGCGGTCCATTAACACGTGATTAATTAAGTATTAGCTAATTTTTTTTTCAAAAATGGATTAATTTGATTTTTTTAAGCAACTTTCGTATAGAAACTTTTTGCAAAAAACACACCGTTTAGTAGTTTGAAAAGCGTGCGCGCGGAAAACGAAGGAGAGGGGATGGGAAAAGGTGCATGCGAACACAGCC
9311_mJing6.1	Chr6	5099145	5098905	GAT	GAT	GGCTGTGTTCG	CGAACACAGCC	GGCTGTGTTCGTTTGTACGTTTTCCCAGCGCGCTACAGTAACACGGAAAACGGAATGGCTCATTAACACGTAATTAATTAAGTATTAGCTATTTTTTTTAAAAAAATAGATTAATTTGATTTTTTAAGCAACTTTTGTATAGAAACTTTTTGTAAAAAAGTATACCGTGTAGTAGTTTGAAAAGCGTGCGCGGGGGCAAAACACTGTAGCGCGCTGGGAAAGTGCTGTGCCGAACACAGCC
9311_mJing6.2	Chr6	7368076	7368319	TAA	TAA	GGCTGTGTTTG	CAAACACACCC	GGCTGTGTTTGGAGGTGGGTGTTGGGAACCCATCTCCTATCCACGGAAAACGGAGCGGTTCATTAACACGTGATTAATTAAGTACTAGCTAAATTTTTTTTCAAAAATGGTTCAATATGATTTTTTTAAACAACTTTTGTATAGAAACTTTTTTCAAAAAACACACCGTTTAGCAGTTTGAAAAGCATGCACACGGAAAACGAGAGGTGAGTGTTGGGAACTTGCTCTTGCAAACACACCC
9311_mJing6.3	Chr6	12026291	12026534	TTA	TTA	GGCTGTGTTCG	CGAACACAGCC	GGCTGTGTTCGTTTGGACTTTTTCCCAGCGCGCTACAGTAACACGGAAAACGGAACGGTTCATTAACACATGATTAATTAAGTATTAGCTAATTTTTTTTTCAAAAATGGATTAATTTGATTTTTTTTAAGCAACTTTTGTATAGAAACTTTTTGCAAAAAAGTACACCGTGTAATAGTTTGAAAAGCGTGCGCGAGGGCAAAACACTGTAGCGCGCTGGGAAAACGTCCAAACGAACACAGCC
9311_mJing6.4	Chr6	13428744	13428508	TAA	TAA	GGCTAAGTTCA	CGAACACACCC	GGCTAAGTTCAGCACCCCAGGTTCCCAACCCAAACATGCAATACGGATAATGGAGCAATTCATTAGCACGTGATTAATTAAGTGTTAGCTAATTTTTTTTCAAAAATGGATTAATTTGATTTTTTAAGCAACTTTTGTATAGAAACTTTTTGCAAAAAACGCATCGTTTAGAAGTTTGAAACATGTACACGTGAAAAACGAGAGAGGGGTTAGGAATATGGGTTGCCGAACACACCC
9311_mJing6.5	Chr6	19668726	19668483	TAA	TAA	GGCTGTGTTCG	CGAAGGAAGCC	GGCTGTGTTCGGGACTGAGGGTTGGGGAACCCTCCCTCCCCGGCACACAAAACGAAGCAGCGTTTAGCACGTGATTGATTATGTTTTAGCTAATTTTATTTTTCAAAAATATATTAATATGATTTTTTTAAGCAACTTTTGTATAGAAACTTTTTGCAAAAAAATGCACCGTTTAGCAGTTTGAAAAGCGTGCGCGCGGAAAACGAGGAGGGGGAGTTGGGAACGGCTGGGAACGAAGGAAGCC
9311_mJing6.6	Chr6	21185794	21185556	TAA	TAA	GGCTGAGTTTG	CGAACACAGCC	GGCTGAGTTTGGATGGGGGAGATGGGAACCTAACTTTGCGCACGAAAAATAGAGCGGTCCATTAACACGTGATTAATTAAGTATTAGCTAATTTTTTTTCAAAAATGGATTAATTTGATTTTTTTAAGCAACTTTAGTATATAAACTTTTTGCAAAAAATACACTGTTTAGCAGTTTGAAAAGCGTGCGCGCGGAAAACGAGGGAGAGGGGATGGGAAAAGGTGCATGCGAACACAGCC
9311_mJing6.7	Chr6	25342889	25342648	TTA	TTA	GGCTGTGTTCG	CGAACACAGCC	GGCTGTGTTCGTTTTGACGTTTTCCCAGCGCGCTACAGTAACACGGAAAACGGAACGGTTCATTAACACGTGATTAATTAAGTATTAGCTAATTTTTTTTCAAAAATGGATTAATTTGATTTTTTTAAGCAACTTTTGTATAGAAACTTTTTACAAAAAAGTACACCGTGTAGTAGTTTGAAAAGTGTGCGCGGGGGCAAAACACTGTAGCGCGCTGGGAAAACGTCCAAACGAACACAGCC
9311_mJing6.8	Chr6	28327625	28327390	TTA	TTA	GGCTGTGTTCG	CGAACACACCC	GGCTGTGTTCGGTTTCAGGGGGATGTGAACTAATCCCTCCCGCACGGAAAACGGAGCGATCCATTAGCGCGTGATTAATAAAGTATTAGCTAATTTTTTTAAAAAATGATTAATTTGATTTTTTTAAGTAACTTTTGTATAGAAACTTTTTGCAAAAAATGCATCATTTGGCAGTTTGAAAAGCGTGTGCGCGGAAAACAAGAGAGAGTTTGGGAAAAGGGGTGCCGAACACACCC
9311_mJing6.9	Chr6	32911047	32911286	TAA	TAA	GGCTGAGTTCG	CAAACACAGCC	GGCTGAGTTCGGATGGGGGAGATGGGAACCCAACTTCTGTGCACGGAAAACGGAGCAGTCCATTAACACGTGATTAATTAAGTATTAGCTATTTTTTTTCAAAAAGGGATTAATTTGATTTTTTTAAGCAACTTTTGTATAGAAACTTTTTACAAAAAAATGCACCGTTTAGCAGTTTGAAAAGCATGCACGCGGAAAACGAGGGAAAGTGGATGGGAAAAGGTGCATGCAAACACAGCC
9311_mJing7.1	Chr7	2913123	2913365	CTA	CTA	GGCTGTGTTCG	CGAACGCAGCC	GGCTCTGTTCGTAATTCCTGCATCCCAATCGGGAATAGTGAGCACGGAAAACGGAGCGATCCATTAACACGTGATTAATTAAGTATTAGCTAAAAAAAATTTTCAAGAATAGATTAATTTGATTTTTTTTAAGCAACTTTCCTATAGAAACTTTTTACAAAAAACGCACCGTTTAGCAGTTTAAAAAAGTGCGCGCGGAAAACGAGGGAGAGGGGTTGAAAAAAGGGTGTGCCGAACACAGCC
9311_mJing7.2	Chr7	3602637	3602397	ATA	ATA	GGCTGTGTTCG	CAAACACAGCC	GGCTGTGTTCGTTCCCAGTGGTTGGGAGCACTACCCTCCCGCACGGAAAATGAAACAGACCATTAACACGTGATTAATTAAGTATTAGTTATTTTTTTTTCAAAAATGGATCAATATGATTTTTTAAACAACTTTCATATAGAAACATTTTTTTTTCAAAAAACATACCGTTTAACAGTTTGAAAAGTGTGCGTGCGGAAAACGAGGGGGAGAGGTTGGGAACCTTGACTTTCGAACGCAGCC
9311_mJing7.3	Chr7	3653966	3654207	TAA	TAA	GGCTGTGTTCG	CGAACACAGCC	GGCTGTGTTCGTTTGGACGTTTTCCCACCGCGCTACAGTAACACGGAAAACGGAACGGTTCATTAACACGTGATTAATTAAGTATTAGTTAATTTTTTTTTCAAAAATGGATTAATTTGATTTTTTTAAGCAACTTTTGTATAGAAACTTTTTGCAAAAAAGTACACCGTGTAGTAGTTTGAAAAGCGTGCGCGGGGGCAAAACACTGTACCGCCCACTGAAAGTGCCCAAACGAACACAGCC
9311_mJing7.4	Chr7	16568763	16569005	AAA	AAA	GGCTGTGTTCG	CGAACACAGCC	GGCTGTGTTCCGGAGGTCAGGTTAGGAACTCCCCTCTCACGAACTTCACGTAAAACGGAACGACACATTTTTTTATGATTAATTAAATATTACTAGTTTTTTTGAAAATTGGATTGATATGATTTTTAAAGCAACTTTTGTATAGAATTTGCAAAAAAATACACACCGTTTAGCAGTTTGAAAAGCGTGCGCGGGGGCAAAACACTGTACCGCCCACTGAAAGTGCCCAAACGAACACAGCC
9311_mJing7.5	Chr7	18614218	18614459	TTA	TAA	GGCTGTGTTCC	CGAACACAGCC	GGCTGAGTTCGGATGGGAGAGATGGGAACCTAACTCCTGCGCACGAAAAACGGAGCGGTCCATTAACACGTGATTAATTAAGTATTAGCTAATTTTTTTTAAAAAAAATAGATTAATTTGATTTTTTAAGTAACTTTCTTATATAATTTTTTTTTTTGCAAAAAACCACACCGTTTAGCAGTTTCAAAAGCGTGCGCGTGGCAAAACGAGGGAGAGAGGATGGGAAAAGGTGCATGCGAACACAGCC
9311_mJing7.6	Chr7	20017504	20017750	GAA	TAA	GGCTGAGTTCG	CGAACACAGCC	GGCTGAGTTCAGATGGGGGAGATGGGAACCCAATTTCTGCGTACGGAAAACGGAGCAGTCCATTAACACGTGATTAATTAAGTATTAGCTATTTTTTTTCAAAAAGGGAATAATTTGATTTTTTTAAGCAACTTTTGTATAGAAACATTTTACAAAAAATACACCGTTTAGCAGTTTGAAAAGTGTGCACGCGGAAAACGAGAGGAAGGGGATGGGAAAAGGTGCATGCGAACACAGCC
9311_mJing7.7	Chr7	20510570	20510808	TTA	TTA	GGCTGAGTTCA	CGAACACAGCC	GGCTGTGTTCGTTTGGACGTTTTCCCAGCGCGCTATAGTAACACGGAAAACGGAACGGTTCATTAACACGTGATTAATTAAGTATTAGCTAATTTTTTTTTCAAAAATGAATTAATTTGATTTTTTAAGCAACTTTTGTATAGAAACTTTTTGCAAAAAAGTACACCGTGTAGTAGTTTGAAAAGCGTGCGCGGGGGTAAAACACTGTAGCGCGCTGGGAAAACGTCCAAACGAACACAGCC
9311_mJing7.8	Chr7	25173436	25173676	TAA	TAA	GGCTGTGTTCG	CGAACACAGCC	GGCTGTGTTCGTTTGGACGTTTTCCCAGCGCGCTACAGTAACACGGAAAACGGAACGGTTCATTAACACGTGATTAATTAAGTATTAGCTAATTTTTTTTCAAAAATGGATTAATTTGATTTTTTAAGCAACTTTTATATAGAAACTTTTTGCAAAAAAGTACACCGTGTAGTAGTTTGAAAAGCGTGCGCGGGGGCAAAACACTGTAGCGCGCTGGAAAAGTGCTGTGCCGAACACAGCC
9311_mJing8.1	Chr8	22092359	22092599	TTA	TTA	GGCTGAGTTCG	CGAACACAGCC	GGCTGAGTTCGGATGGGGGAGATGGGAACCTAACTCCTGTGCACGGAAAACGGAGCGGTCCATTAACACGTGATTAATTAAGTATTAGCTAATTTTTTTAAAAAAAATGGATTAATTTGATTTTTTTAAGCAACTTTCGTATAGAAACTTTTTACAAAAAACACACCGTTTAGCAGTTTGAAAAGCGTGCGTGCGAAAAACGAAGGAGAGGGGATGGGAAAATGTGCATGCGAACACAGCC
9311_mJing8.2	Chr8	24951603	24951839	TAA	TAA	GGCTTTGTTTCG	CGAACACAGCC	GGCTTTGTTTCGTTTGGGGGAGATGAGAACCTAATTCCTGCGCACGAAAAACGGAGCAGTTCATTAACACGTGATTAATTAAGTATTAGTTAATTTTTTTAAAAAAGGATCAATATGATTTTTTTAGCAACTTTCTTACAGAAACTTTTTACAAAAAAACACCGTTTAGCAGTTTGAAAAGTGTGTGCGCGGAATACGAGGAGGAGGAGTTGGGAACCTGTGTAGCCGAACACAGCC
9311_mJing9.1	Chr9	726450	726204	TAA	TTA	GGCTGTGTTCG	CGAACTGAGCC	GGCTGTGTTCGACACTCACGGTTGGGAACGGTTCTCTCCGGCACGGAAAACAGAGCAGTTCATTAGCGCGTGATTAATTAAGTATTAGCTATTTTTTTTAAAAAACGAAATAATATGATTTTTTTAAACAACTTTTGTATAGAAACTTTTTGCAAAAAACACACCGTTTCGTTTAGCAATTTGAAAAGCGTGCGTGCGGAAAACGAGAACGAGGGGTTGGGAACCCGGACAAACGAACTGAGCC
9311_mJing9.2	Chr9	5739510	5739270	ATA	ATG	GGCTGTGTTCG	CGAACTCAGCC	GGCTGTGTTCGGCTGAGAGCGTTCCCAGCGCGCACAGTAAACACGGAAAACGGAGCGGTCATTAGCGCGTGATTAATTAAGTATTAGCTAATTTTTTTTTCAAAAATGGATTAATTTGATTTTTTTAAACAACTTTTGTATAGAAACTTTTTGCAAAAAAATGCACCGTGTAGTAGTTTGAAAAGCGTGCGCGGACGAAAAGTTACTGTGCGCGCGGGGAAAACAGCTGCCGAACTCAGCC
9311_mJing9.3	Chr9	7155046	7154802	ATA	ATA	GGCTGTGTTCT	CGAACAGAGCC	GGCTGTGTTCTTTCCTCATGATTGGGAACACAACCCTCCAGCACGGAAAACGGAGCAGACCATTAGCATGTGGTTAATTATGTATTAGCTAATTTTTTTAAAAAAGATGGATCAATATGATTTTTTTTAAACAACTTTTGTATAGAAACTTTTTGCAAAAAATACACCGTTTAGCAGTTTGAAAAGCGTGCGCGCGGAAAACGAGAGAGAGGGGTTGGGAACCCTGGGGAACGAACAGAGCC
9311_mJing10.1	Chr10	8189808	8190048	TTA	TTA	GGCTGTGTTCG	TGAACACAGCC	GGCTGTGTTCGGCTGAGAACGTTCCCAGCGCGCACAGTAAACACGAAAAACGGAGCGGTCATTAGCGCGTGATTAATTAAGTATTAGCTAATTTTTTTTTCAAAAATGGATTAATTTGATTTTTTTAAACAACTTTTGTATAGAAACTTTTTGCAAAAAAATGCACCGTGTAGTAGTTTGAAAAGCGTGCGCGGACGAAAAGTTACTGTGCGCGCCGGGAAAACAGCTGCTGAACACAGCC
9311_mJing10.2	Chr10	8738373	8738613	TAA	TAA	GGCTGTGTTCG	CGAACACAGCC	GGCTGTGTTCGGCTGAGAGCGTTCCCAGCGCGCACAGTAAACACGGAAAACGGAGTGGTCATTAGCGCGTGATTAATTAAGTATTAGCTAATTTTTTTTTCAAAAATGGATTAATTTGATTTTTTTAAACAACTTTTGTATAGAAACTTTTTGCAAAAAAATGCACCGTGTAGTAGTTTGAAAAGCGTGCGCGGACGAAAAGTTACTGTGCGCGCCGGGAAAACAGCTGCCGAACACAGCC
9311_mJing10.3	Chr10	11255133	11255372	TAA	TAA	GGCTGTGTTTG	CAAACACACCC	GGCTGTGTTTGGAGGTGGGTGTTGGGAACCCATCTCTCATACACGGAAAACGGAGCGGTCCATTAACACGTGATTAATTAAGTATTAGCTAATTTTTTTCAAAAATAGATCAATATGATTTTTTTTAACAACTTTTGTATAGAAAATTTTTGCAAAAAAAACGCACCATTTAGCAGTTTGAAAAGCGTGCACGTGGAAAATGAGGGGGAGTGTTGGAAACTTGCTCTTGCAAACACACCC
9311_mJing10.4	Chr10	11399778	11400016	TTA	TTA	GGCTGTGTTCG	CGAACACAGCC	GGCTGTGTTCGCTATGGGTTGTTCCCAACTTGGAACAGTAGCACGGAAAACGGAGCGATCCATTAGCGCGTGATTAATTAAGTATTAGCTTTTTTTTTCAAAAATGGATTAATTTGATTTTTTTAAGCAACTTTTGTATAGAAACTTTTTGCAAAAAAACACACCGTTTAGCAGTTTGAAAAGCGTGCGCGCGGAAAACGAGGAAGATAGGTTGGGAAAATGGACGTCCGAACACAGCC
9311_mJing10.5	Chr10	12302610	12302370	TAA	TAA	GGCTGAGTTTG	CGAACACAGCC	GGCTGAGTTTGGATGGGGGAGATGGGAACCTAACTCCTGTGCACGGAAAACGGAGTGGTCCATTAACACGTGATTAATTAAGTATTAGCTAAATTTTTTTTCAAAAATGGATTAATTTGATTTTTTTAAGCAACTTTCGTATAGAAACTTTTTGCAAAAAACACACCGTTTAGTAGTTTGAAAAGCGTGCGCGCGGAAAACGAAGGAGAGGGAATGGGAAAATGTGCATGCGAACACAGCC
9311_mJing10.6	Chr10	17900472	17900707	TAT	TAT	GGGTGTGTTCG	CGAACGCAGCC	GGGTGTGTTCGGAGGTGGGTGTTGGGAACCATCTCCCAAGCACGGAAAACGGAGCGGTCCATTATGGCGTGATTAATTAAGTATTAGCTATTTTTTAAAAAAATAAATCAATATGATTTTTTTAAACAACTTTTGTATAGAAACTTTTTGCAAAAACTCACCGTTTAGTAGTTTGAAAAGCGTGCGCGCGGAATATGAGGGAGAGGGGTTGGGAACCTCCTCATCCGAACGCAGCC
9311_mJing10.7	Chr10	18412933	18413172	TTA	TTA	GGCTGAGTTCG	CGAACACAGCC	GGCTGAGTTCGGATGGGGGAGATGGGAACCTAACTCCTGCGCACGGAAAACGGAGCGGTCCATTAACACGTGATTAATTAAGTATTAGCTAATTTTTTTTCAAAAATGGATTAATTTGATTTTTTAAGCAACTTTCGTATAGAAACTTTTTGCAAAAAAACACACCGTTTAGCAGTTTGAAAAGCGTGCGCGCGGAAAACGAGGGAGAGGGGATGGGAAAAGGTGCATGCGAACACAGCC
9311_mJing11.1	Chr11	4506510	4506750	TAA	TAA	GGCTGCGTTCG	CGAACACAGCC	GGCTGCGTTCGGCTGAGAGCGTTCCCAGCGCGCACAGTAAACACGGAAAACGGAGCGGTCATTAGCGCGTGATTAATTAAGTATTAGCTAATTTTTTTTTCAAAAATGGATTAATTTGATTTTTTTAAACAACTTTTGTATAGAAACTTTTTGCAAAAAAATGCACCGTGTAGTAGTTTGAAAAACGTGCGCGGACGAAAAGTTACTGTGCGCGCCGGGAAAACAGCTGCCGAACACAGCC
9311_mJing11.2	Chr11	15608909	15609145	TAT	TAT	GGCTGTGTTCG	CGAACACAGCC	GGCTGTGTTCGCATATTCAGGTTGGGAACGTAGTGCCTCCGCACGGAAAACAGAGCGGTCTATTAGCGCGTGATTAATTAAGTATTAGCTATTTATTTTCAAAAATGGATTAATTTGATTTTTAAGCAACTTTTGTATAGAAACTTTTTGCAAAAACCGCACCGTTTAGCCGTTTGAAAAGCGTGCGCGCGGAAAACGAGGGAGAGGGGTTGGGAAGAGGGGCATCCGAACACAGCC
9311_mJing11.3	Chr11	21919927	21920166	TTA	TTA	GGCTGAGTTCG	CGAACACAGCC	GGCTGAGTTCGGATGGGGGAGATGGGAACCTAACTCCTGTGCACGGAAAACGGAGCGATCCATTAACACGTGATTAATTAAGTATTAGCTAATTTTTTTTCAAAAATGGATTAATTTGATTTTTTTAAGCAACTTTCGTATAGAAACTTTTTGCAAAAAACACACCGTTTAGTAGTTTGAAAAGCGTGCGCGCGGAAAACGAAGGAGAGGGGATGGGAAAAGGTGCATGCGAACACAGCC
