# Supplementary material for: Identification of an active miniature inverted‐repeat transposable element mJing in rice
Source: Plant J. 2019 Mar 1;98(4):639–53. doi: 10.1111/tpj.14260 (PMC6850418; doi:10.1111/tpj.14260)
Supplement: Supplementary file 14 — Table S5. Presence/absence polymorphism of 297 mJing elements in the 71 samples surveyed. [file TPJ-98-639-s014.xlsx]

## Sheet: Sheet1
Table S5. The presence/absence polymorphism of 297 mJing elements in the 71 rice samples surveyed.
ID	Name	Number of mJing element	Species	Insertion_1a	Insertion_2	Insertion_3	Insertion_4	Insertion_5	Insertion_6	Insertion_7	Insertion_8	Insertion_9	Insertion_10	Insertion_11	Insertion_12	Insertion_13	Insertion_14	Insertion_15	Insertion_16	Insertion_17	Insertion_18	Insertion_19	Insertion_20	Insertion_21	Insertion_22	Insertion_23	Insertion_24	Insertion_25	Insertion_26	Insertion_27	Insertion_28	Insertion_29	Insertion_30	Insertion_31	Insertion_32	Insertion_33	Insertion_34	Insertion_35	Insertion_36	Insertion_37	Insertion_38	Insertion_39	Insertion_40	Insertion_41	Insertion_42	Insertion_43	Insertion_44	Insertion_45	Insertion_46
				Chr1:3,140,955	Chr1:4,258,946	Chr1:4,953,732	Chr1:9,804,778	Chr1:10,649,976	Chr1:10,809,691	Chr1:11,007,845	Chr1:14,969,394	Chr1:15,756,818	Chr1:15,935,513	Chr1:16,447,356	Chr1:17,742,706	Chr1:18,339,442	Chr1:23,465,602	Chr1:24,177,262	Chr1:25,648,330	Chr1:29,234,081	Chr1:29,332,224	Chr1:29,498,704	Chr1:29,612,307	Chr1:30,545,781	Chr1:31,009,464	Chr1:31,033,911	Chr1:31,474,718	Chr1:32,259,288	Chr1:32,524,686	Chr1:32,964,563	Chr1:33,085,150	Chr1:33,153,098	Chr1:33,268,913	Chr1:34,606,131	Chr1:35,170,759	Chr1:35,600,510	Chr1:35,936,743	Chr1:36,039,352	Chr1:36,274,132	Chr1:36,306,465	Chr1:36,498,446	Chr1:36,525,392	Chr1:36,648,814	Chr1:36650,235	Chr1:37,025,561	Chr1:37,391,745	Chr1:37,465,716	Chr1:38,057,868	Chr1:38,397,947
indica_1	Aclt	52	indica	0	0	0	0	0	1	1	0	0	0	0	0	0	0	0	1	1	0	0	0	0	0	0	0	1	0	0	0	0	0	0	0	0	0	0	1	1	0	1	0	0	0	0	1	0	1
indica_2	Rikn-2	17	indica	0	0	0	0	0	0	0	0	0	0	0	0	0	0	0	0	0	0	0	0	0	0	0	0	0	0	0	0	0	0	0	0	0	0	0	0	0	0	0	0	1	0	0	0	0	0
indica_3	Agbede	20	indica	0	0	1	0	0	0	0	0	0	0	0	0	0	0	1	0	0	0	0	0	0	0	0	0	0	0	0	0	0	0	0	0	0	0	0	0	0	0	0	0	1	0	0	0	0	0
indica_4	DM36	22	indica	0	0	0	0	0	0	0	0	0	0	0	0	0	0	1	1	0	0	0	0	0	0	0	0	0	0	0	0	0	0	0	0	0	0	0	0	0	0	0	0	0	0	0	0	0	0
indica_5	Horomamawee	48	indica	1	0	0	0	0	0	1	1	1	0	0	0	0	0	0	0	1	0	0	0	0	0	0	0	0	0	0	0	0	0	0	1	0	0	0	1	1	0	1	0	0	1	0	1	0	0
indica_6	Polayal upland	71	indica	1	0	1	0	1	0	1	1	1	0	0	0	1	0	0	1	1	0	0	1	0	0	0	1	1	0	0	0	0	1	0	0	0	0	0	1	1	0	0	0	0	0	0	0	0	0
indica_7	Naw Sadui	9	indica	0	0	0	0	0	0	0	0	0	0	0	0	0	0	0	0	0	0	0	0	0	0	0	0	0	0	0	0	0	0	0	0	0	0	0	0	0	0	0	0	0	0	0	0	0	0
indica_8	XX-4	7	indica	0	0	0	0	0	0	0	0	0	0	0	0	0	0	0	0	0	0	0	0	0	0	0	0	0	0	0	0	0	0	0	0	0	0	0	0	0	0	0	0	0	0	0	0	0	0
indica_9	Chiem Bua	7	indica	0	0	0	0	0	0	0	0	0	0	0	0	0	0	0	0	0	0	0	0	0	0	0	0	0	0	0	0	0	0	0	0	0	0	0	0	0	0	0	0	0	0	0	0	0	0
indica_10	Re Them Ha Dong	5	indica	0	0	0	0	0	0	0	0	0	0	0	0	0	0	0	0	0	0	0	0	0	0	0	0	0	0	0	0	0	0	0	0	0	0	0	0	0	0	0	0	0	0	0	0	0	0
indica_11	Tep1	11	indica	0	0	0	0	0	0	0	0	0	0	0	0	0	0	1	0	0	0	0	0	0	0	0	0	0	0	0	0	0	0	0	0	0	0	0	1	1	0	0	0	0	0	0	0	0	0
indica_12	Teqing	34	indica	0	0	1	0	0	1	0	0	0	0	0	0	0	0	0	1	1	0	0	0	0	0	0	0	1	0	0	0	0	0	0	0	0	0	0	0	0	0	0	0	1	0	0	0	0	0
indica_13	ZY51	7	indica	0	0	0	0	0	0	0	0	0	0	0	0	0	0	0	0	0	0	0	0	0	0	0	0	0	0	0	0	0	0	0	0	0	0	0	0	0	0	0	0	0	0	0	0	0	1
indica_14	Lili356	27	indica	0	0	0	0	0	0	0	0	0	0	0	0	0	0	0	1	1	0	0	0	0	0	0	0	0	0	0	0	0	0	0	0	0	0	0	1	0	0	0	0	0	0	0	1	0	0
indica_15	Guichao2	10	indica	0	0	0	0	0	0	0	1	0	0	0	0	0	0	0	0	1	0	0	0	0	0	0	0	0	0	0	0	0	0	0	0	0	0	0	0	0	0	0	0	0	0	0	0	0	0
indica_16	Bhat Mukhu	109	indica	1	0	1	0	0	0	1	1	1	0	0	1	0	0	0	1	1	0	0	1	0	0	0	0	1	0	0	0	0	0	0	1	0	0	0	1	1	0	1	0	1	1	0	1	0	1
indica_17	NR10045-20-3-2	13	indica	0	0	0	0	0	0	0	0	0	0	0	0	0	0	1	0	1	0	0	0	0	0	0	0	0	0	0	0	0	0	0	0	0	0	0	0	0	0	0	0	0	0	0	0	0	0
indica_18	O-Goo-Thou	47	indica	0	0	1	0	0	0	1	1	0	0	0	0	0	0	1	1	1	0	0	0	0	0	0	0	0	0	0	0	0	0	0	0	0	0	0	1	1	0	0	1	0	0	0	1	0	0
indica_19	Basmati Dhan	19	indica	0	0	0	0	0	0	0	0	0	0	0	0	0	0	0	0	1	0	0	0	0	0	0	0	0	0	0	0	0	0	0	0	0	0	0	0	0	0	0	0	0	0	0	0	0	0
japonica_1	Libu	34	japonica	0	0	0	0	0	0	1	0	0	0	0	0	0	0	0	1	1	0	0	1	0	0	0	1	1	0	0	0	0	0	0	0	0	0	0	1	1	0	0	0	0	0	0	0	0	0
japonica_2	Kutube	36	japonica	0	0	1	0	0	0	0	1	0	0	0	0	0	0	0	1	1	0	0	0	0	0	0	0	0	0	0	0	0	0	0	0	0	0	0	1	0	0	0	0	0	0	0	0	0	0
japonica_3	Padi Lasat	84	japonica	1	0	1	0	0	0	1	1	1	0	0	0	0	0	0	1	1	0	0	0	1	0	0	1	0	0	0	0	1	0	0	0	0	0	0	1	1	0	1	1	1	0	0	1	0	0
japonica_4	Balsamo	14	japonica	0	0	0	0	0	0	0	0	0	0	0	0	0	0	1	0	0	0	0	0	0	0	0	0	0	0	0	0	0	0	0	0	0	0	0	0	0	0	0	0	0	0	0	0	0	0
japonica_5	Sipapak	3	japonica	0	0	0	0	0	0	0	0	0	0	0	0	0	0	0	0	0	0	0	0	1	0	0	0	0	0	0	0	0	0	0	0	0	0	0	0	0	0	0	0	0	0	0	0	0	0
japonica_6	Heritam	7	japonica	0	0	0	0	0	0	0	0	0	0	0	0	0	0	0	0	0	0	0	0	0	0	0	0	0	0	0	0	0	0	0	0	0	0	0	0	0	0	0	0	0	0	0	0	0	0
japonica_7	Belao	5	japonica	0	0	0	0	0	0	0	0	0	0	0	0	0	0	0	1	0	0	0	0	0	0	0	0	0	0	0	0	0	0	0	0	0	0	0	0	0	0	0	0	0	0	0	1	0	0
japonica_8	Nipponbare	3	japonica	0	0	0	0	0	0	0	0	0	0	0	0	0	0	0	0	0	0	0	0	0	0	0	0	0	0	0	0	0	0	0	0	0	0	0	0	0	0	0	0	0	0	0	0	0	0
japonica_9	Zhonghua17	8	japonica	0	0	0	0	0	0	0	0	0	0	0	0	0	0	0	0	0	0	0	0	0	0	0	0	0	0	0	0	0	0	0	0	0	0	0	0	0	0	0	0	1	0	0	0	0	0
japonica_10	Komehikari	13	japonica	1	0	0	0	0	0	0	0	0	0	0	0	0	0	0	0	0	0	0	0	0	0	0	0	0	0	0	0	0	0	0	0	0	0	0	0	0	0	0	0	1	0	0	0	0	0
japonica_11	Do Khao	37	japonica	1	0	1	0	0	0	1	0	0	0	0	0	0	0	0	1	1	0	0	0	0	0	0	0	1	0	0	0	0	0	0	0	0	0	0	1	0	0	0	0	0	0	0	0	0	0
japonica_12	Qingfeng	14	japonica	0	0	0	0	0	0	0	0	0	0	0	0	0	0	1	0	0	0	0	0	0	0	0	0	0	0	0	0	0	0	0	0	0	0	0	0	0	0	0	0	0	0	0	0	0	0
japonica_13	Daoli	6	japonica	1	0	0	0	0	0	0	0	0	0	0	0	0	0	0	0	0	0	0	0	0	0	0	0	0	0	0	0	0	0	0	0	0	0	0	0	0	0	0	0	0	0	0	0	0	0
japonica_14	Pingbei5	2	japonica	0	0	0	0	0	0	0	0	0	0	0	0	0	0	0	0	0	0	0	0	0	0	0	0	0	0	0	0	0	0	0	0	0	0	0	0	0	0	0	0	0	0	0	0	0	0
japonica_15	Chijing	15	japonica	0	0	0	0	0	0	0	0	0	0	0	0	0	0	0	0	0	0	0	0	0	0	0	0	0	0	0	0	0	0	0	0	0	0	0	0	0	0	0	0	0	0	0	0	0	0
japonica_16	Changzhong	6	japonica	0	0	0	0	0	0	0	0	0	0	0	0	0	0	0	0	0	0	0	0	0	0	0	0	0	0	0	0	0	0	0	0	0	0	0	0	0	0	0	0	0	0	0	0	0	0
japonica_17	Huangdao	32	japonica	0	0	1	0	0	0	1	1	0	0	0	0	0	0	0	1	1	0	0	0	0	0	0	0	1	0	0	0	0	0	0	1	0	0	0	1	0	0	0	0	0	0	0	0	0	0
japonica_18	Jinlaotou	3	japonia	0	0	0	0	0	0	0	0	0	0	0	0	0	0	0	0	0	0	0	0	0	0	0	0	0	0	0	0	0	0	0	0	0	0	0	0	0	0	0	0	0	0	0	0	0	0
japonica_19	Tianjiqing	10	japonica	0	0	0	0	0	0	0	0	0	0	0	0	0	0	1	0	0	0	0	0	0	0	0	0	0	0	0	0	0	0	0	0	0	0	0	0	0	0	0	0	0	0	0	0	0	0
japonica_20	Jabonl	29	japonica	0	0	1	0	0	0	0	0	1	0	0	0	0	0	0	1	1	0	0	0	0	0	0	0	0	0	0	0	0	0	0	1	0	0	0	0	0	0	0	0	0	0	0	0	0	0
O. rufipogon_1	IRGC100639	30	O. rufipogon	1	0	0	0	0	0	0	0	0	0	0	0	0	0	0	0	1	0	0	0	0	0	0	0	0	0	0	0	0	0	0	1	0	0	0	0	0	0	0	0	0	0	0	0	0	0
O. rufipogon_2	IRGC86729	45	O. rufipogon	1	0	1	0	0	0	0	1	0	0	0	0	0	0	0	1	1	0	0	0	0	0	0	1	1	0	0	0	0	0	0	1	0	0	0	1	0	0	0	0	0	0	0	0	0	0
O. rufipogon_3	IRGC89140	101	O. rufipogon	1	0	1	0	1	0	1	1	1	1	0	0	0	0	0	1	1	0	0	0	0	0	0	0	1	0	0	0	0	0	0	1	0	0	0	1	1	0	0	1	1	0	0	0	0	1
O. rufipogon_4	IRGC88814	26	O. rufipogon	0	0	0	0	0	0	0	0	0	0	0	0	0	0	0	0	1	0	0	0	0	0	0	0	0	0	0	0	0	0	0	1	0	0	0	0	0	0	0	1	0	0	0	0	0	0
O. rufipogon_5	IRGC93052	31	O. rufipogon	1	0	1	0	0	0	0	0	0	0	0	0	0	0	0	1	1	0	0	0	0	1	0	0	0	0	0	0	0	0	0	0	0	0	0	0	1	0	0	0	0	0	0	0	0	0
O. rufipogon_6	IRGC100594	36	O. rufipogon	1	0	1	0	0	0	0	0	1	0	0	0	0	0	0	1	1	0	0	0	0	0	0	0	1	0	0	0	0	0	0	0	0	0	0	1	0	0	0	0	0	0	0	0	0	0
O. rufipogon_7	IRGC101075	25	O. rufipogon	1	0	1	0	0	0	1	0	0	0	0	0	0	0	0	1	1	0	0	0	0	0	0	1	1	0	0	0	0	0	0	1	0	0	0	0	0	0	0	0	0	0	0	0	0	0
O. rufipogon_8	IRGC106152	27	O. rufipogon	0	0	1	0	0	0	1	0	0	0	0	0	0	0	0	0	1	0	0	0	0	0	0	0	0	0	0	0	0	0	0	1	0	0	0	0	0	0	0	0	0	0	0	0	0	0
O. rufipogon_9	IRGC105458	17	O. rufipogon	0	0	0	0	0	0	0	0	0	0	0	0	0	0	0	0	0	0	0	0	0	0	0	0	0	0	0	0	0	0	0	1	0	0	0	0	0	0	0	0	1	0	0	0	0	0
O. rufipogon_10	IRGC106160	41	O. rufipogon	1	0	1	0	0	0	0	0	1	0	0	0	0	0	0	1	1	0	0	0	0	0	0	1	0	0	0	0	0	0	0	1	0	0	0	1	0	0	0	0	0	0	0	0	0	0
O. rufipogon_11	IRGC106167	36	O. rufipogon	1	0	1	0	0	0	1	1	0	0	0	0	0	0	0	1	1	0	0	0	0	0	0	1	0	0	0	0	0	0	0	1	0	0	0	1	0	0	0	0	0	0	0	0	0	0
O. rufipogon_12	IRGC110412	27	O. rufipogon	1	0	1	0	0	0	0	0	0	0	0	0	0	0	0	1	1	0	0	0	0	0	0	0	0	0	0	0	0	0	0	1	0	0	0	1	0	0	0	0	0	0	0	0	0	0
O. rufipogon_13	IRGC104996	113	O. rufipogon	1	0	1	0	0	0	1	1	1	0	0	0	1	0	0	1	1	0	0	1	1	0	0	1	1	0	0	0	0	1	0	1	0	1	1	1	1	0	1	0	1	0	0	1	0	1
O. rufipogon_14	W2014	140	O. rufipogon	1	0	1	0	1	1	1	1	1	0	0	0	1	0	0	1	1	1	1	0	1	1	0	1	1	0	0	1	1	1	0	0	0	1	0	1	1	0	1	1	1	0	0	0	0	1
O. rufipogon_15	IRGC93195	103	O. rufipogon	1	0	1	0	1	0	1	1	1	0	0	0	0	1	0	1	1	1	0	0	0	1	1	1	0	0	0	1	1	0	0	0	0	1	0	1	1	0	1	1	1	0	0	0	1	1
O. rufipogon_16	IRGC105905	148	O. rufipogon	1	0	1	0	1	0	0	1	1	0	1	0	1	1	0	1	0	1	0	1	1	1	1	0	1	0	0	1	1	0	0	0	0	0	1	1	1	1	0	1	1	0	0	0	0	1
O. rufipogon_17	IRGC88788	34	O. rufipogon	1	0	0	0	0	0	1	0	1	0	0	0	0	0	0	0	1	0	0	0	0	0	0	1	0	0	0	0	0	0	0	0	0	0	0	1	0	0	1	0	0	0	0	0	0	0
O. rufipogon_18	IRGC88790	31	O. rufipogon	0	0	0	0	0	0	1	0	0	0	0	0	0	0	0	0	1	0	0	0	0	0	0	0	1	0	0	0	0	0	0	1	0	0	0	0	0	0	1	0	0	0	0	0	0	0
O. rufipogon_19	IRGC93283	37	O. rufipogon	1	0	1	0	0	0	1	0	1	0	0	0	0	0	0	0	1	0	0	0	0	0	0	0	0	0	0	0	0	0	0	1	0	0	0	1	0	0	1	0	0	0	0	0	0	0
O. rufipogon_20	IRGC93285	42	O. rufipogon	1	0	1	0	0	0	1	0	1	0	0	0	0	0	0	1	1	0	0	0	0	0	0	1	1	0	0	0	1	0	0	1	0	0	0	0	1	0	0	0	0	0	0	0	0	0
O. rufipogon_21	IRGC106078	24	O. rufipogon	0	0	1	0	0	0	0	1	0	0	0	0	0	0	0	1	0	0	0	0	0	0	0	0	0	0	0	0	0	0	0	1	0	0	0	1	0	0	0	0	1	0	0	0	0	0
O. rufipogon_22	YJCWR	169	O. rufipogon	0	1	1	0	1	0	1	1	1	0	1	1	0	0	1	0	1	1	1	1	0	0	0	1	1	1	1	0	1	1	1	1	1	1	1	0	1	0	1	0	0	1	1	0	1	1
O. glaberrima_1	IRGC104339	163	O. glaberrima	1	0	1	1	0	0	1	1	1	0	0	0	1	0	1	1	1	1	0	1	1	1	0	1	1	0	1	0	1	0	0	1	0	1	0	1	1	0	1	1	1	1	0	0	1	1
O. glaberrima_2	IRGC103616	153	O. glaberrima	1	0	1	1	0	0	1	1	1	0	0	1	0	0	0	1	1	0	0	0	1	1	0	1	1	0	0	0	0	1	0	1	0	1	0	1	1	0	1	1	1	1	0	1	0	1
O. glaberrima_3	IRGC102304	148	O. glaberrima	1	0	1	0	1	0	1	1	1	0	0	0	0	1	0	1	1	0	0	1	1	1	0	1	1	0	1	0	1	1	0	1	0	1	0	1	1	0	1	1	1	0	0	1	0	1
O. glaberrima_4	IRGC102635	150	O. glaberrima	1	0	1	0	1	0	1	1	1	1	0	0	1	1	0	1	1	0	0	1	0	1	1	1	1	0	0	0	1	0	0	1	0	0	0	1	1	0	1	1	1	1	0	1	0	1
O. glaberrima_5	PI450203	138	O. glaberrima	1	0	1	0	0	0	1	1	1	0	1	0	0	0	0	1	1	0	0	0	1	1	0	1	1	1	1	0	1	0	0	1	0	1	0	1	1	0	1	1	1	0	0	1	0	1
O. glaberrima_6	PI450452	177	O. glaberrima	1	0	1	0	1	1	1	1	1	1	0	1	1	0	1	1	1	1	0	1	1	1	1	1	1	1	0	1	0	0	0	1	0	0	0	1	1	0	1	1	1	1	0	1	1	1
O. glaberrima_7	PI450454	130	O. glaberrima	1	0	1	0	0	1	1	1	1	0	0	1	1	0	0	1	1	0	0	0	1	0	0	1	1	1	1	0	1	0	0	1	0	1	0	1	1	0	1	1	1	0	0	1	0	1
O. glaberrima_8	PI450511	167	O. glaberrima	1	0	1	1	1	0	1	1	1	1	0	1	0	0	0	1	1	0	0	1	1	1	0	1	1	1	1	0	1	1	0	1	0	1	0	1	1	0	0	1	1	0	0	1	0	1
O. glaberrima_9	PI40527	153	O. glaberrima	1	0	1	0	1	0	1	1	1	0	0	0	1	0	0	1	1	0	0	1	1	1	0	0	1	0	1	0	1	1	0	1	0	1	0	1	1	0	1	1	1	0	0	1	0	1
O. glaberrima_10	PI636797	127	O. glaberrima	1	0	0	0	0	0	1	1	1	0	1	0	1	1	0	1	1	0	0	0	1	0	0	1	1	0	1	1	1	0	0	1	0	0	1	1	1	0	0	1	1	0	0	1	0	1
a the location is shown in the Nipponbare reference genome (Os-Nipponbare-Reference-IRGSP-1.0, MSU7).
[truncated: 251 more columns]
