# Supplementary material for: Identification of an active miniature inverted‐repeat transposable element mJing in rice
Source: Plant J. 2019 Mar 1;98(4):639–53. doi: 10.1111/tpj.14260 (PMC6850418; doi:10.1111/tpj.14260)
Supplement: Supplementary file 15 — Table S6. Characteristics of target site duplications (TSDs) of 297 mJing elements identified through targeted high‐throughput sequencing. [file TPJ-98-639-s015.xlsx]

## Sheet: Sheet1
Table S6. Characteristic of TSDs of the 297 mJing elements identified through targeted high-throughput sequencing.
Number of base changes	TSD	Family number	Total number	Percentage (%)
0	TAA/TTA	134/115	249	41.92
1	TAT/TAG/TAC/TTT/TTC/TGG/TCA/TGA/AAA/CAA/GAA/ATA/CTA/GTA	26/18/7/24/12/13/24/11/20/17/13/14/13/5	217	36.53
2	TCG/TGG/TGT/TGC/TCT/TCC/CTT/GTT/GTG/GTC/AAT/ATT/ATC/CTC/GAG/GAT/GAC/CAT/CAC/CAG/ACA/AGA/AAG/AAC/GGA/GCA/CGA	7/1/12/1/9/3/11/1/4/1/3/6/2/4/6/4/2/2/2/1/10/3/1/1/3/2/2	104	17.51
3	CGT/CGC/CCT/ACT/ACG/AGC/AGG/AGT/GGC/GCC/GCG/GCT	3/1/2/1/1/1/1/1/7/4/1/1	24	4.04
