# Supplementary material for: Identification of an active miniature inverted‐repeat transposable element mJing in rice
Source: Plant J. 2019 Mar 1;98(4):639–53. doi: 10.1111/tpj.14260 (PMC6850418; doi:10.1111/tpj.14260)
Supplement: Supplementary file 16 — Table S7. Detailed information on 297 mJing elements identified through targeted high‐throughput sequencing. [file TPJ-98-639-s016.xlsx]

## Sheet: sheet1
Table S7. Detailed information about the 297 mJing elements identified through targeted high-throughput sequencing.
ID	Flanking sequences of mJing insertion	Chromosme	Breakpoint position (bp)a	Left TSD	Right TSD	Location of mJing MITE insertion	Gene ID (RAPDB)	Gene ID (MSU)	Gene anotation
Insertion_1	GAGAAGAGTAATCAGGAGAGCTTTTGACTA GCGTCGTGCGTCCGCACTAGGATGTTCTTC	Chr1	3140955	CTA	GCG	824 bp upstream	Os01g0160150
Insertion_2	CCACTTGCTGTTCCTGTATCCTATGTTTAA AAGCATACTTCTAACGCCCATTCTTTTTAC	Chr1	4258946	TAA	AAG	Intron	Os01g0180800	LOC_Os01g08560	DnaK family protein, putative, expressed
Insertion_3	GCCCCTCAGATTTTAGCGAGGTGTCATACA ACAATCGTACGGCAATTCAGCCAGCGGATG	Chr1	4953732	ACA	ACA	2,612 bp upstream	Os01g0192101		CCCH-Type Zinc Finger Protein gene
Insertion_4	AAGTACAAATCAGGGTAAAATAACATCAGT TAAGGCGTGTTTGGAATCCCACAAAATCCC	Chr1	9804778	AGT	TAA	Intergenic
Insertion_5	ACTAGCTCTTTTATAAGGAATAAAGACTAA TAAGATTAAAATTCTAGATGCACAATGTTG	Chr1	10649976	TAA	TAA	1,194 bp downstream	Os01g0292900	LOC_Os01g18850	OsSPL1 - SBP-box gene family member, expressed
Insertion_6	GGCAATCAATCAAACAATCAAAAGGATCAA CAAGGCGTAGCTAGCGTGCGTAACTTTTCA	Chr1	10809691	CAA	CAA	1,898 bp upstream	Os01g0295700	LOC_Os01g19130	protein phosphatase 2C, putative, expressed
Insertion_7	TACATAGGTCGCACACACTACACAGCTTTT TTTGACGGGGGGAGATCGGCCTGGTCGGAC	Chr1	11007845	TTT	TTT	4,250 bp upstream	Os01g0300200	LOC_Os01g19450	ATP-citrate synthase subunit 1, putative, expressed
Insertion_8	TTAATTTAATAGCATCGTATAGCAGCTTAA TAAAAGTGTTTGTAGCATGTTTAGAATGAC	Chr1	14969394	TAA	TAA	2,301 bp downstream	Os01g0366501
Insertion_9	TTCATTTAATAGCATCGTATAGCAGCTTAA TAAAAGTGTTTGTAGCATGTTTAGAGTGAC	Chr1	15756818	TAA	TAA	3,799 bp downstream	Os01g0379101	LOC_Os01g28134	expressed protein
Insertion_10	TTAAACGGAGGGAGTTGTAAAACCGTCTAA TAAAAGCATGTGCCAGCTGCTAGCTGATGG	Chr1	15935513	TAA	TAA	443 bp upstream	Os01g0382000	LOC_Os01g28450	pathogenesis-related protein 1b
Insertion_11	GGATGGAAACCTAGGCACTCTATCAAGTAT TATATTATGTGCGTACGATTTTAGAGTTAC	Chr1	16447356	TAT	TAT	Intergenic
Insertion_12	CTATAGTACAACACACAAATGTCACTTTTA TTAGAGGAGCACACTAGAAATGTAGTTATT	Chr1	17742706	TTA	TTA	874 bp upstream	Os01g0507700	LOC_Os01g32330	heavy metal-associated domain containing protein, expressed
Insertion_13	GAGCGATCGGTTGGTTTGCGGCAGGACTAA TAAGTTCACTTTAGGTCTCTCACTTTGTCA	Chr1	18339442	TAA	TAA	244 bp upstream	Os01g0517150
Insertion_14	TGAGAGTGATAAGATTCTGTAGCAAATACA ACAGTATCGTTCAATATTTATTCACCGTAT	Chr1	23465602	ACA	ACA	417 bp upstream	Os01g0598000	LOC_Os01g41450	UDP-glucoronosyl and UDP-glucosyl transferase domain containing protein, expressed
Insertion_15	CGGACTCTTTCCATGCATCTTCCCTTCTAG TAGATCTGACAGTGACACCGGTACACTACA	Chr1	24177262	TAG	TAG	3,936 bp downstream	Os01g0611000	LOC_Os01g42520	expressed protein
Insertion_16	ATCGTGGCAGTGCGGTCTCATCGGCTCTGT TGTGACTGTGCACGCCGGATCGCGCTATGC	Chr1	25648330	TGT	TGT	1,058 bp upstream	Os01g0639200	LOC_Os01g45200	Cinnamoyl-CoA Reductase-Like Gene
Insertion_17	AAGGGAAACCTCACCTCGGCGCGGGCCTTG TTGGTCTCGCCGGCGTGGTAGCTAGCCCGT	Chr1	29234081	TTG	TTG	Exon	Os01g0705200	LOC_Os01g50910	late embryogenesis abundant protein, group 3, putative, expressed
Insertion_18	CTCTCATCTCATGCACTCTATGACTGATAA TAAGCCGCAAAAAGAAAATCAACGAAACAA	Chr1	29332224	TAA	TAA	Intron	Os01g0706900	LOC_Os01g51060	hydrolase, putative, expressed
Insertion_19	TCTAGAGCACGATGCTGCTCCTTCGACTTC GAGTGATTATTCAAAATCGAGAATTGACAT	Chr1	29498704	TTC	GAG	2,588 bp downstream	Os01g0710000	LOC_Os01g51300	WD domain, G-beta repeat domain containing protein, expressed
Insertion_20	GTAGTACTGCTGGACTAGTGTTGACATTCA TCAACCTCGCTCTTGTTCAGAACAGCAGGA	Chr1	29612307	TCA	TCA	75 bp upstream	Os01g0712800	LOC_Os01g51550	peroxidase family protein, expressed
Insertion_21	CGCGTCTTGTCGATGCTCAGGTCAGATGAA GAAGCAGAGACGTGACAATGCACCGCTTAT	Chr1	30545781	GAA	GAA	1,896 bp upstream	Os01g0732300	LOC_Os01g53160	DUF623 domain containing protein, expressed
Insertion_22	GCAGAGCACTGCCGCACCTTTACCTACTAG TAGGAAACACTGATGTGAGCAGGGAATGGT	Chr1	31009464	TAG	TAG	556 bp upstream	Os01g0742400	LOC_Os01g53920	receptor-like protein kinase 5 precursor, putative, expressed
Insertion_23	GTATAGGCGCAGTGCACAACTGCACACTCC CAGCTGCTAGCGTGTGGTGCACGTACGGGA	Chr1	31033911	TCC	CAG	Intergenic
Insertion_24	GAAGCCGTGCGGTGTGTGCTGTGTGTTTGT TGTGTTTGTTCAGTGAAGGTGTGAGGAGTT	Chr1	31474718	TGT	TGT	Intron	Os01g0750600	LOC_Os01g54700	retrotransposon protein, putative, unclassified, expressed
Insertion_25	AACACGCACGCACGGCGGAGCTATAGCTTA TTAGTCTTGGCTCATCATGCGGTGGAAGTC	Chr1	32259288	TTA	TTA	Exon	Os01g0765600	LOC_Os01g56030	EF hand family protein, putative, expressed
Insertion_26	TTGGTACTCCATCCAAAAGACAGCACCCTT TTAGTGCTTTAAGTCTTTTTGTTTGCTCCG	Chr1	32524686	CTT	TTA	841 bp upstream	Os01g0770700	LOC_Os01g56420	copper transporter gene
Insertion_27	TCACAAAGTCTATCTGCATTCTGGCAATAA TAAACGATCTTCTTCGCACGTTCGCCCGCT	Chr1	32964563	TAA	TAA	1,770 bp upstream	Os01g0778800	LOC_Os01g57073	insulin-degrading enzyme, putative, expressed
Insertion_28	TTCGTTGCGGCCCGGAAGCACACACATAAA AAAGATTGATTGGTCGATCGTTCGATCTAA	Chr1	33085150	AAA	AAA	1,790 bp upstream	Os01g0780900	LOC_Os01g57250	expressed protein
Insertion_29	ACGCGTATGTGGAGTTGTGGACAGCGTTAA TTAAGTGTAGCAAAATGTCAAGATGCAGAA	Chr1	33153098	TAA	TTA	1,241 bp downstream	Os01g0782300
Insertion_30	TGGGCCTTATAACAGAACTCGTGACCTTTT GTCCCCACAGCCCAGACTGGTCGCGCGTGA	Chr1	33268913	TTT	GTC	Intron	Os01g0784867
Insertion_31	GCTCTGAGTTTTGGATCACCTGGTCGCATT AGGACGCCCTCTATGTAGCCCTTTATGTAA	Chr1	34606131	ATT	AGG	3,771 bp upstream	Os01g0813700	LOC_Os01g59819	Os1bglu2 - beta-glucosidase homologue, similar to G. max isohydroxyurate hydrolase, expressed
Insertion_32	TTGCGAGTGCGACACACAGCGACAGTCTTA TTAGCCAACAAGTGCAATATAAATACTTGA	Chr1	35170759	TTA	TTA	1,650 bp upstream	Os01g0823500	LOC_Os01g60810	DUF623 domain containing protein, expressed
Insertion_33	TGGGGATTGGATCTCAACGGGACATTCTAA TAAGTCACAGTCATGTCATCCTGTCATATT	Chr1	35600510	TAA	TAA	1,548 bp upstream	Os01g0831950		ammonium transporter gene
Insertion_34	TTCAAAATTATTTCCTGAAAAGTATATAAC TAACTGTTGTTACCTTTGGTTCATGTACGA	Chr1	35936743	AAC	TAA	2,256 bp downstream	Os01g0838001
Insertion_35	CTGCTATGTTTGGGTTTTGGTCTACTCTTA TTAGTCCATTACGCTTTTCGAGGCCCTCGT	Chr1	36039352	TTA	TTA	308 bp upstream	Os01g0840000	LOC_Os01g62280	expressed protein
Insertion_36	GCCGCAGCGAACCGGTGGCAAGCGGACCCT CCTAGCCGTCTCAGCACGCCGCCGCGTACG	Chr1	36274132	CCT	CCT	Exon	Os01g0844700	LOC_Os01g62640	zinc finger, C3HC4 type domain containing protein, expressed
Insertion_37	CGTTTTCTCGTACGTTGATCATCAGACAGA AGAGAGGCGACGTCCACAGTTTCTCCTCCT	Chr1	36306465	AGA	AGA	Intergenic
Insertion_38	AAGTCTGATTGTTTCTGAATTCTGATCTCA CTCACCCGGATTCAACCCTTACCGCCGCTA	Chr1	36498446	TCA	CTC	405 bp upstream	Os01g0849600	LOC_Os01g63010	universal stress protein domain containing protein, putative, expressed
Insertion_39	CGCGAAATGCTAGCGCCTCACGCTATTTTC TTCGTCTGCCCGCCAAACAATGCGATCCCG	Chr1	36525392	TTC	TTC	2,518 bp downstream	Os01g0849950
Insertion_40	TGCTACGTCTTCGTAGCCTCTGCCCTCTTA TTAGTCGTGAGGAATTTCTCTAATTTGCCC	Chr1	36648814	TTA	TTA	1,132 bp upstream	Os01g0851100	LOC_Os01g63230	growth regulator related protein, putative, expressed
Insertion_41	CAAACCTTGTTATTGTCGGTTTGAGTCTAA TAACTCGTACGTGCGACACGCGTCAAGTTT	Chr1	36650235	TAA	TAA	2,369 bp upstream	Os01g0851100	LOC_Os01g63230	growth regulator related protein, putative, expressed
Insertion_42	CAGCAACCTCGAAACACAGAGGCATCTTTA TTAGTATTCCCAATAATTGTGCAAATGTCA	Chr1	37025561	TTA	TTA	Intron	Os01g0857000	LOC_Os01g63820	double-stranded RNA binding motif containing protein, expressed
Insertion_43	AAAGTCACAAGATAGGCCGAACCGGATTAG TAGAACTGGCCAACAACACAGCAGTAAAAT	Chr1	37391745	TAG	TAG	4,806 bp downstream	Os01g0864000	LOC_Os01g64430	OVATE family protein
Insertion_44	GCGGAGGTTGCGCGGCTGTGCGTTGGTTTG TTGGTCGCGGTTTTAATTTAAGGCGCGGGG	Chr1	37465716	TTG	TTG	223 bp upstream	Os01g0865700	LOC_Os01g64570	U-box domain-containing protein, putative, expressed
Insertion_45	TTGGAGTGGAGAATCGGAAGGTCGCCTTTT TTTATTGCGAACAGAAAATCTATCGCACGG	Chr1	38057868	TTT	TTT	2,387 bp downstream	Os01g0877100
Insertion_46	GTTTTTGTGGGCGCGTTTACAGCCGGCTGA TGAGAACGACGGATGCAGTGAATTTGAACG	Chr1	38397947	TGA	TGA	652 bp downstream	Os01g0884200
Insertion_47	TTTTTCCATGGGCCGCGTATTAGCCATTTA TTAGCCTGTTACTAGGTGATATCCTTTACG	Chr1	39374319	TTA	TTA	216 bp upstream	Os01g0904400	LOC_Os01g67740	chromosome segregation protein, putative, expressed
Insertion_48	GCTTTCGCTCCGTCTAAATTATAACACTAA TAAGTATGTCCAGATTCTTACTATAGCTAG	Chr1	40644434	TAA	TAA	280 bp downstream	Os01g0926800	LOC_Os01g70210	CRAL/TRIO domain containing protein, expressed
Insertion_49	AGAGCAGATGTTAGAAGTTGCTAAGGATAA TAAGGGAAGTCTTGAGTCTGAATTTCAGGA	Chr1	40666891	TAA	TAA	1,046 bp upstream	Os01g0927200	LOC_Os01g70230	transcription factor, putative, expressed
Insertion_50	GCTTATAGCCTGCTATTGTACCTGCTCTAA TGTACCTGCTCTAACCTGATTTCCCCTCTT	Chr1	42216688	TAA	TGT	332 bp downstream	Os01g0957900	LOC_Os01g72780	expressed protein
Insertion_51	TTATCTGATTATCTCCAAGAAACCCACTAA TAAAGCAGTATGTCCCTCAGTGGTATGGAA	Chr2	1604764	TAA	TAA	Intron	Os02g0130900	LOC_Os02g03820	expressed protein
Insertion_52	TCATCCCTCTCTGCGTCAACTTGGCACTAT TATGAATAGAAAACGAGATGTCACATATCT	Chr2	2741719	TAT	TAT	3,681 bp upstream	Os02g0149750
Insertion_53	GGCGACCGGCCAAAACGGGAGGAGGACGAA GAAGTGGTTGGCGAACGGCGTCGAGCTGCA	Chr2	4358583	GAA	GAA	Exon	Os02g0178800	LOC_Os02g08230	Glossy1-homologous gene
Insertion_54	GACGAGCACATGCTCGCACGCGCGCTCTCG TCGATCCCGTTTTTACAGAGAGCCACACAG	Chr2	6097585	TCG	TCG	1,915 bp upstream	Os02g0208700	LOC_Os02g11790	OsFBK4 - F-box domain and kelch repeat containing protein, expressed
Insertion_55	GCCCCCCGCCCCGTTGCAAACTGCGGCTAT TATGTGGCTCTGGCACCGAGATTATTATAG	Chr2	8115047	TAT	TAT	431 bp downstream	Os02g0244100	LOC_Os02g14720	major QTL associated with rice grain width and weight
Insertion_56	ATTGAAGGTTGCTGCACATGCTGAGAACAT CATATCTACTGCATAGCAACCATATGAAGC	Chr2	11302651	CAT	CAT	Intergenic
Insertion_57	GCACGCGACGGCAGGGATTAGTTTTCACTC TTCCTGTGCTTCGATCGCAGAAGCAGCAAG	Chr2	11891068	CTC	TTC	5,325 bp upstream	Os02g0304900	LOC_Os02g20170	drought-induced 19 gene
Insertion_58	TTCAATCAACTGATGCGATTTAGATATAGC TAAGTCGCGGGCATTTGGTGAGAGCTGAGG	Chr2	16536969	AGC	TAA	658 bp downstream	Os02g0480900	LOC_Os02g27950	ataxin-2 related protein, putative, expressed
Insertion_59	GTGGCGTCGCTTCCTCTGGTTTTGGGTTTA TAGGGTTTTACACTTCCATCTCTCTTTTTT	Chr2	17507815	TTA	TAG	2,341 bp upstream	Os02g0497700	LOC_Os02g29480	RNA-binding protein-like, putative, expressed
Insertion_60	GTGCGTACACACTATGCCCGAAGAGAGTAA TAAGCCGTGTTTAATGGCGGCAACGCCCTG	Chr2	18457466	TAA	TAA	527 bp upstream	Os02g0513100	LOC_Os02g30910	nodulin MtN3 family protein, putative, expressed
Insertion_61	GTAGTTATCGTCTTCGTCAGGGGACACCGC GCATGCTTCCCGTGTCCGATTTGACGTCTC	Chr2	19661545	CGC	GCA	7,030 bp upstream	Os02g0534000	LOC_Os02g33090	expressed protein
Insertion_62	TGCGTGCGTGCGTGTGATCCGGACGACGAG GAGAGATGCAAATGCAACAACAACAATAAT	Chr2	20587903	GAG	GAG	419 bp downstream	Os02g0548700	LOC_Os02g34410	U-box domain-containing protein, putative, expressed
Insertion_63	GCAGTGCTTCCAAACTTCTAGCTTGTGTTA AGATGCTGCTAGTTTTTAATGTAATATTGG	Chr2	24735520	TTA	GAT	2,609 bp upstream	Os02g0621500	LOC_Os02g40810	Zinc finger, ZZ type domain containing protein, expressed
Insertion_64	TGCAGTGTATAAAGTTGGCAAAGGTACTTA TTATTGTGGGCCCCACATAAGATTAAAATA	Chr2	24860408	TTA	TTA	877 bp upstream	Os02g0623500	LOC_Os02g41470	tRNA synthetases class II domain containing protein, expressed
Insertion_65	TCTAGCTGGGAGATTAATCTGTTAGTTTAT TATGTTTCGCTTTCTGCATCCTTCAAGTTC	Chr2	24960128	TAT	TAT	182 bp upstream	Os02g0625900	LOC_Os02g41610	expressed protein
Insertion_66	TCATGGCTGTTCGCATGCACGGATCTCTCA TCAGAGGCACGGGGAGCCTGATGTTTCTGA	Chr2	25499957	TCA	TCA	1,913 bp upstream	Os02g0635800	LOC_Os02g42380	TCP family transcription factor
Insertion_67	GCTACGAGCCTACGACTAGTCAGAACACTA TAACGGAATTTAGAAGGAAACCAGTATTGC	Chr2	26006078	CTA	TAA	6,540 bp downstream	Os02g0645850
Insertion_68	CGAAAGCTTTGCCGATCGAGCGAAAACAAA AAAAGCGGTTTTGTCCGCGCGGACACGCGC	Chr2	26141830	AAA	AAA	1,552 bp downstream	Os02g0649300	LOC_Os02g43330	homeobox associated leucine zipper, putative, expressed
Insertion_69	GTTGCTTCGGGATGAAGGGCAATGGTTTTA TTACTTGAGAATTACTGGAGTAGTAGCTGA	Chr2	27095274	TTA	TTA	2,587 bp upstream	Os02g0667100	LOC_Os02g44710	expressed protein
Insertion_70	CAAAGCGAAGAAATCAGCAGCCGGAGCTTA TTAGTCCTCCGCCATGGATCTTCGGCGAAG	Chr2	28958671	TTA	TTA	70 bp upstream	Os02g0702666		ATROPGEF7/ROPGEF7, putative, expressed
Insertion_71	AGGCGAGAGGCGCGCGTGAGCGTGACACGA GATATCTGTACGTGTCTGCCCGTACCCAAG	Chr2	29245122	CGA	GAT	5,855 bp upstream	Os02g0707200	LOC_Os02g47810	Dof Transcription Factor; DNA binding with one finger
Insertion_72	AATGGGATGCATGCATGCAGGAGCAAGTAA TAAGTTCTTTATATATAGGGCTGTGTTTAG	Chr2	29362221	TAA	TAA	1,953 bp downstream	Os02g0709600	LOC_Os02g47980	DUF617 domain containing protein, expressed
Insertion_73	TGAGAATGATATGGAGGACGACGAGACGAA GAAGACGATAGGCCGAGCCGATGCTGAGCT	Chr2	30536377	GAA	GAA	413 bp upstream	Os02g0732500	LOC_Os02g49980	ADP-ribosylation factor, putative, expressed
Insertion_74	TTTTCAAGTAATTATTACTCTCCTGTTTTA TTAATGTATAATAGTACCAGTGATTTTTCA	Chr2	30698481	TTA	TTA	392 bp upstream	Os02g0735700	LOC_Os02g50270	ankyrin repeat-containing protein, putative, expressed
Insertion_75	TGACTGCTGAATTATATATCGTACGCTTCA TCAATCTGACAGATTTTGCGACAATACAAA	Chr2	30914658	TCA	TCA	4,225 bp downstream	Os02g0739650
Insertion_76	CTACTACTTCCCAGTTCCCAGCTGGTTAAA AAAGTGGTAAATGCACCGTGATACCATGAG	Chr2	31074627	AAA	AAA	1,859 bp downstream	Os02g0742051
Insertion_77	AGGTGTTAACCGTGTTATCGAGAGGATTAA TAAGCAAGCAGGTTGCTCCAGGCCGTGGCT	Chr2	31147066	TAA	TAA	964 bp upstream	Os02g0743200	LOC_Os02g50940	NHL repeat-containing protein, putative, expressed
Insertion_78	CCTTTGAATCGTACCACCACCACAAGCTGA TGAGACTTCAGAGGACTCGCTCTTCAGCTC	Chr2	31155012	TGA	TGA	4,330 bp downstream	Os02g0743450
Insertion_79	AGTTTACTTGATTGTTTTAACTTTGGTTAA TAAGAGATGCTTGCTGTCCGTCGCTCTGAA	Chr2	31691383	TAA	TAA	1,985 bp upstream	Os02g0753500	LOC_Os02g51730	dnaJ homolog subfamily C member 7, putative, expressed
Insertion_80	GGACGAGGAGAACTCGCGGAACATTTATTT TCTTCTTCCCCACTCCCTCTCCTCGGCTTC	Chr2	31739270	TTT	TCT	55 bp downstream	Os02g0754500	LOC_Os02g51810	expressed protein
Insertion_81	TTGTCCCTTGCCCACTCAATTGGCTATTAA TAAGTTTCTTCATTGGAAGTTTATATATTT	Chr2	32051500	TAA	TAA	Intron	Os02g0761100	LOC_Os02g52360	peptidyl-prolyl cis-trans isomerase CYP40, putative, expressed
Insertion_82	GGATAGTGAAACAATTTCACCGCTGACTAA TAAAAGCTTTGTCCGTACCTGCACACTTGT	Chr2	32195995	TAA	TAA	1,024 bp downstream	Os02g0764400	LOC_Os02g52640	xyloglucan fucosyltransferase, putative, expressed
Insertion_83	TTCTCTGCTCTGCTCCCACGTTGCGACATT ATTGTCTCTTGGATGCAGCCTAACGAGCTC	Chr2	32825735	ATT	ATT	1,984 bp upstream	Os02g0776600	LOC_Os02g53660	expressed protein
Insertion_84	GCGCGATCACCCGCACCCGCTCCCCTATAA ATAAGTACGTCCCTCTCCTCCCCTTCTCTT	Chr2	34293369	TAA	ATA	2,415 bp downstream	Os02g0804100	LOC_Os02g56014	40S ribosomal protein S30, putative, expressed
Insertion_85	CAAGCGTCGTGGACGCGAAAGTGAAGCTTC TTCATTTGCCGATGTACTAGCAAACTTCAG	Chr2	34581310	TTC	TTC	3,145 bp downstream	Os02g0809100	LOC_Os02g56480	PB1 domain containing protein, expressed
Insertion_86	GGAGTACAGCCGTTAACAGAAACGCGTTTA TTAGTCACAAAACTATTGTAAACAGAATAT	Chr2	34955927	TTA	TTA	2,367 bp downstream	Os02g0816000	LOC_Os02g57090	anthranilate phosphoribosyltransferase, putative, expressed
Insertion_87	GCCCCTGAATCCCACGCACGCCGACGCGAA GAAATCATCCCGTCTAACCCTCTACCCTTC	Chr3	2078721	GAA	GAA	1,267 bp upstream	Os03g0137750
Insertion_88	CGCCTTCCTCCAGACCACGCAGCTGAAACA CGAATACGAGGCCCGCGACCAATGTACCTT	Chr3	3075085	ACA	CGA	1,582 bp upstream	Os03g0157300	LOC_Os03g06120	Ca2+-permeable mechanosensitive channel; plant architecture determinant
Insertion_89	GCTACTGTACTTTGCCGTTGTATACATTCA TCAGTGCGTGCACCAGCTGGCGTACGCGCG	Chr3	4139163	TCA	TCA	Intron	Os03g0178500	LOC_Os03g08110	hydrolase protein, putative, expressed
Insertion_90	ACAGCGCTTTCATCAGCATGGATGGAGCAA CAAGTCGCATCCATCCGTAGTTTTCTCTGA	Chr3	4708254	CAA	CAA	1,211 bp upstream	Os03g0190500
Insertion_91	AGTTCGTTGCATCCGCCATCTAGCTAGTAA TAAATGAGGCGCATTAAAATTCGTCGAACT	Chr3	4748287	TAA	TAA	934 bp downstream	Os03g0191200	LOC_Os03g09120	expressed protein
Insertion_92	TGGTGATGTGATGTGAACGATTCGGCATTA TTAGAGTGTTTCTTATTGGGGGCCTTTTGT	Chr3	4904391	TTA	TTA	665 bp upstream	Os03g0194350
Insertion_93	CGTTCAAACACAACACCCAATTCCCATTTA TTAGAGCTCACACATGCTGGTAGCACGAGC	Chr3	4928829	TTA	TTA	4,153 bp upstream	Os03g0194900	LOC_Os03g09900	membrane protein, putative, expressed
Insertion_94	CAAGCCCCCTGTTCCAACTTCCGCCGGAAT TCAAATCCATCCGAACGCGCGTCCGCGACG	Chr3	6428247	AAT	TCA	1,654 bp upstream	Os03g0222800	LOC_Os03g12236
Insertion_95	GCTTGATCCCAGCGTGTCAAGCGACTCTGA TGAAGCAGACTTCTCTGCTCAGGTTAACGA	Chr3	6628311	TGA	TGA	Exon	Os03g0226300	LOC_Os03g12520	STRUBBELIG-RECEPTOR FAMILY 7 precursor, putative, expressed
Insertion_96	CAGCGTCACGTCCCCGCTCTCTAGAAATAA AAATCGTCTGCCGAGAAACGCAAAGGGCGG	Chr3	7176796	TAA	AAA	4,421 bp downstream	Os03g0236200	LOC_Os03g13300	glutamate decarboxylase 3
Insertion_97	TCCCCGCGTGTTGTATTCCGTCTCCACCTA CTAGAAGCGTACGTACGCGGTGTGTGTATA	Chr3	7814329	CTA	CTA	939 bp downstream	Os03g0247900	LOC_Os03g14370	ACT domain containing protein, expressed
Insertion_98	CTACGTGAAACGATCGCCAGCGCAGCTTCT TCTGGCACGAGAGAGTTTCTCAGCGAGATC	Chr3	8205923	TCT	TCT	2,061 bp downstream	Os03g0255100	LOC_Os03g15020	beta-galactosidase precursor, putative, expressed
Insertion_99	GTGGTGGTGCGCCGTGCGCGCGGTTTCTTC TTCAGCTGTTGTGGCCGCAGCAGATCGCCT	Chr3	8241711	TTC	TTC	Exon	Os03g0255900	LOC_Os03g15080	expressed protein
Insertion_100	GCTAGTGAGGTCATTTGGCATCTAGGCTAA TAAGGTTGTTCCCCATCCTAGTGATGCCAT	Chr3	8796211	TAA	TAA	959 bp upstream	Os03g0266000	LOC_Os03g15930	OTU-like cysteine protease family protein, putative, expressed
Insertion_101	AATTATAAAAGCTGATAACAATCGATCTGA TCTGAAGCCGCCTCTCTTCGTCCCGTTCAC	Chr3	8848086	TGA	TCT	1,220 bp downstream	Os03g0267450
Insertion_102	TGCGGCGCAGCCTTTTTTTTCGCTGCGGAC GTAGTACTACTGTTGCAGTTTATTTTTCCG	Chr3	11541708	GAC	GTA	4,942 bp downstream	Os03g0320000	LOC_Os03g20410	aquaporin SIP2-1, putative, expressed
Insertion_103	TGGGCGCCAACAGGAAACAGCACAGCTGTA GTATTCGGTGTTCCTCGAGGCCATATTTCC	Chr3	11646435	GTA	GTA	839 bp downstream	Os03g0321600
Insertion_104	GCGTACGTGCGTGAATCGCGGTGCAACCAA CAAGTGTGTGCGTGCCCATGATTTTGTCGC	Chr3	12514832	CAA	CAA	210 bp downstream	Os03g0337000	LOC_Os03g21880	THION28 - Plant thionin family protein precursor, expressed
Insertion_105	AAATTTTATTTTCACGAACTAAACACCCTA AGACGTTTCAGGTCGGACCACATATAACAC	Chr3	13883376	CTA	AGA	285 bp downstream	Os03g0358200	LOC_Os03g24390	OsRhmbd8 - Putative Rhomboid homologue, expressed
Insertion_106	GTCGGCCTCGCCGTCGAGCACGTAGTTGAT GATGTCGTACCCGCCGCCGGGGACGTCGGC	Chr3	15101060	GAT	GAT	Exon	Os03g0381000	LOC_Os03g26430	aldose 1-epimerase, putative, expressed
Insertion_107	AGGCCTCCCTCATGCGGACCCCTCGGCTCA TCAGTCTCAGCAACCGAGGATGCCGGTAGA	Chr3	17469405	TCA	TCA	Exon	Os03g0419700	LOC_Os03g30630	expressed protein
Insertion_108	CATGTAATCCAAATACATCCCAATGTCTCT TCTACCTGAAGGGAGGTGTGAAATCAATCT	Chr3	21667763	TCT	TCT	Intron	Os03g0586800	LOC_Os03g38980	tRNA synthetases class II domain containing protein, expressed
Insertion_109	CACAGTCGAGATATCTGTCTCCCCCGCTTA TTAGAGTTGAAGCCACCTGCCACCTGCTCT	Chr3	22435450	TTA	TTA	Exon	Os03g0600800	LOC_Os03g40370	OsFBDUF15 - F-box and DUF domain containing protein, expressed
Insertion_110	GCGGCCGACAGCGACAGGGTTGGCGCGACG GGAGTCTTGGCGGCATGGACCTCGGTGACT	Chr3	22441146	ACG	GGA	Exon	Os03g0600900	LOC_Os03g40380
Insertion_111	ATGTCCCCTCATTACTTATATGTCACTTAA TAAGTAGTTACAAAAAAAATAAAATAAATT	Chr3	27694254	TAA	TAA	1,104 bp upstream	Os03g0692100	LOC_Os03g48570	expressed protein
Insertion_112	ACCATTGATGTTTTTTTTTTCCTCTCTATA ATAGTTTGGAGGAGAAGATGCCTGGAAACG	Chr3	28007559	ATA	ATA	1,704 bp downstream	Os03g0698800	LOC_Os03g49170	zinc finger family protein, putative, expressed
Insertion_113	CAATCCATCCGCCACAAATTATAACCCGTG GTGATTCCATTAGGATAGAATGGCCAATGG	Chr3	29062391	GTG	GTG	2,622 bp downstream	Os03g0717900	LOC_Os03g50870	expressed protein
Insertion_114	CTAGTTGGTGACTTTAACTTCTCAAATGTG GTGGTACCTGCGGAATTAATCTTCCAGCTA	Chr3	29136211	GTG	GTG	474 bp upstream	Os03g0719200	LOC_Os03g50990	expressed protein
Insertion_115	ATATACTGTGGGACCCACATGTCATCCTTT TTTCTCTCTCCAACCCTTCTTCCTCCCCCC	Chr3	29242672	TTT	TTT	4,640 bp upstream	Os03g0720800	LOC_Os03g51110	MYB family transcription factor, putative, expressed
Insertion_116	CGGTGGAGGAGGGGCGCACGGGCACACGGC GGCGGCTTCCCAGTGCGCAGCCAGGTGGTT	Chr3	29554925	GGC	GGC	3,088 bp downstream	Os03g0726400	LOC_Os03g51640	expressed protein
Insertion_117	CAGCCTGAATCCCTGAAGTGCTCCTCTTAA TAAGTGTATATGGCTTAGCTCAGCGACGTC	Chr3	30366186	TAA	TAA	2,738 bp downstream	Os03g0740200	LOC_Os03g52940	expressed protein
Insertion_118	TATATTGTACAATGAGAATATGAGATATAA TAAGGCTGCGTTCTTTTCGAAGGTTTGAAA	Chr3	30588135	TAA	TAA	6,091 bp upstream	Os03g0744675	LOC_Os03g53280
Insertion_119	CATTGTTTTGCAACCTACAAAAACCTCTTA TTAGATTCTCTGCTCTAACATGTCCATCGC	Chr3	30763291	TTA	TTA	Intron	Os03g0747800	LOC_Os03g53650	cysteine synthase, putative, expressed
Insertion_120	TAGATTTGATTTTTATTCATACCGTAGTAA TAAGTGACAATATAAACCTTGGAGTTCGAT	Chr3	31339973	TAA	TAA	2,165 bp upstream	Os03g0758100	LOC_Os03g55090	Plastidial phosphorylase
Insertion_121	CGCCGACGGATTCCCCACAAAAAAGTTTGT TGTTTCTGACGATCGCACGCGCACTCGGCT	Chr3	31537743	TGT	TGT	579 bp downstream	Os03g0762500	LOC_Os03g55430	expressed protein
Insertion_122	AGACGTGTGCACCGCCGGGTCTCGCACGAA GAAACCCGCGCCACGCCATGTGAAACATGC	Chr3	31604072	GAA	GAA	1,176 bp downstream	Os03g0764100	LOC_Os03g55540	ZOS3-18 - C2H2 zinc finger protein, expressed
Insertion_123	CTCGAAGCGATGTGTTCAACACAACATGAA GAAGGCCCACACGAAGACGAAGCAAATCCC	Chr3	32107008	GAA	GAA	26 bp downstream	Os03g0774400	LOC_Os03g56320	expressed protein
Insertion_124	GTTGGCAAGGAGTAGATAAGGACCGACGAG GAGGTGTGTTGCTGCAGCGAATGCAAGACC	Chr3	33510657	GAG	GAG	573 bp upstream	Os03g0803000	LOC_Os03g58840	vesicle-associated membrane protein, putative, expressed
Insertion_125	AAGCTCATGTCCGGCGCCTAAGAATTTTTA TTAGTACGCGTTCAGACTCCTGCCCACTTG	Chr3	34422359	TTA	TTA	1,870 bp downstream	Os03g0820300	LOC_Os03g60560	TFIIIA-type zinc finger protein gene
Insertion_126	AGCCCAGGTTCGAACTGGGACCTCTAATTA TTAGGAAACCTATAAAGGCTGGCGGGCTGG	Chr3	35621033	TTA	TTA	1,026 bp upstream	Os03g0847300	LOC_Os03g62974	expressed protein
Insertion_127	CACAAATTAAGTTAAGTAGTTGACAACTAA TAAGTCAAGATTTTAATCTCAACCATAGAT	Chr4	2034145	TAA	TAA	340 bp downstream	Os04g0132400		receptor-like protein kinase 2 precursor, putative, expressed
Insertion_128	TGGCCAGTGAATGAATTTGGCCTGCACTTA TTACCCAACTACGAATTCAGCCCAGTTACG	Chr4	2489728	TAA	TAA	4,456 bp upstream	Os04g0137100	LOC_Os04g05050
Insertion_129	AATTAATTGAATCATGTTAGAGCAGGTACA TTAGAGCAGGTACAATAGCAGGCTATAAGC	Chr4	4329026	ACA	TTA	1,602 bp upstream	Os04g0163150	LOC_Os04g08110	expressed protein
Insertion_130	CGCTGGGAATGGATGGAGCCGAACACAGCC TTAGTAATGCTCAACACAATTTTAGGTTTG	Chr4	5908250	GCC	TTA	2,190 bp downstream	Os04g0189000	LOC_Os04g10890
Insertion_131	AAATGGAAACGAAAACTTTGCTACTCTTAT TTATTCGGTTGTGGGGACTTGTTATAGTGG	Chr4	7434563	TAT	TTA	1,589 bp upstream	Os04g0210800	LOC_Os04g13364
Insertion_132	CATCGCGAGTCCGACCCCCAACGACAATAA TAAATAATAACCACGTTAATTAAAGACTCG	Chr4	11824867	TAA	TAA	305 bp downstream	Os04g0279700	LOC_Os04g21030	retrotransposon protein, putative, unclassified, expressed
Insertion_133	TGCCACTCTTACTATAGAAGTCAAGACTTA TTAGTTGAAGTTGTTTTGGGAATCTGCACG	Chr4	16161428	TTA	TTA	3,376 bp upstream	Os04g0341500	LOC_Os04g27340	terpene synthase 20
Insertion_134	CTTAAAACCAAGGTTTACCATTTTGATTTC TTCGAAGTAAAAACTACTCACCGGTTTACC	Chr4	16561511	TTC	TTC	1,598 bp downstream	Os04g0348000	LOC_Os04g28050	expressed protein
Insertion_135	CCATGCCCATAACTGAACAGATCACACTAA TAATTACACATGCAGTCACATCCTCCCAAA	Chr4	19163625	TAA	TAA	4,353 bp upstream	Os04g0389600	LOC_Os04g32000	expressed protein
Insertion_136	ATGCCGTTGATCATGCAAGGTTGTTATCTA CTAATCCGTTTTGTTGTTGTTGTTGATTGA	Chr4	19688059	CTA	CTA	353 bp upstream	Os04g0398500	LOC_Os04g32660	cytochrome b-c1 complex subunit Rieske, mitochondrial precursor, putative, expressed
Insertion_137	CTTCTTCCTCCTAGAGAATCTCTCTTCTAC TACGCGTTGGTCGCTTTCAGTCCTTCAGAG	Chr4	20060535	TAC	TAC	1,502 bp downstream	Os04g0404200
Insertion_138	TAGTGACATGCCCTTACCGGTACCCTGTAA TAAGTCTGTAACTCTTTAGTGGTGTGCAGA	Chr4	21315948	TAA	TAA	Intron	Os04g0429800	LOC_Os04g35060	nicotinate phosphoribosyltransferase gene
Insertion_139	GTCGGGCTGTCGCTGATTGATCCATACTAT TATGCCTGTCTGGATAAAAGCTTTTCAACG	Chr4	21530494	TAT	TAT	4,236 bp upstream	Os04g0433300	LOC_Os04g35390	expressed protein
Insertion_140	CCTCTGCTCTACGCAGCCGGCCGGGACCAA CAAGTCCGGAGGGTGGGTGTGACCAAAACG	Chr4	22031023	CAA	CAA	3,705 bp upstream	Os04g0442300	LOC_Os04g36070	A-type response regulator gene
Insertion_141	GAGAATTCCTCTAGCTAGAAACTGAACTAT TATATCAGTTAATGAAACACATGTTCTTGA	Chr4	22621907	TAT	TAT	2,388 bp upstream	Os04g0453200	LOC_Os04g37990	transporter family protein, putative, expressed
Insertion_142	TGTCCCCGTACACACCTGCTTCAGCATTTT TTTGTCCGTAACAAACCGTACTGTCCATAG	Chr4	23025049	TTT	TTT	Intron	Os04g0461000	LOC_Os04g38740	MYB family transcription factor, putative, expressed
Insertion_143	CCAGTGGAGACCCGAACGTCATCGAGACTT TTGCAAGAAGCCAGTGACAAGAAGTTGATC	Chr4	25171609	CTT	TTG	2,355 bp downstream	Os04g0504100	LOC_Os04g42530	expressed protein
Insertion_144	ATGACTAAAGTAATAAGATCTTATAACTTA TTAGAACTCCAACACATTGTCATACACACA	Chr4	25172064	TTA	TTA	2,173 bp downstream	Os04g0504100	LOC_Os04g42530	expressed protein
Insertion_145	AATCTCGTCTGAAACAGCTGATGAAATTCA TCAATGTTTCTATAGCCGCAACTTCTGCTA	Chr4	26379852	TCA	TCA	365 bp upstream	Os04g0527800	LOC_Os04g44560	expressed protein
Insertion_146	CGCGCGGCACTTGCAAACGCGCTCTACTTT TTTCTCCACATTTCTTCCTCTGAATTCAGA	Chr4	26810021	TTT	TTT	4,390 bp upstream	Os04g0536500	LOC_Os04g45340	NAC Transcription Factor
Insertion_147	CAGTGTCCGCAGCGCTGCACGACGGGCTTC TTCATCTTGCAAGCCAGCCGCCGCCGCCAT	Chr4	26936838	TTC	TTC	975 bp downstream	Os04g0538550		retrotransposon protein, putative, unclassified, expressed
Insertion_148	CTGGCCTAGCTATAGATCAAATCACATATA ATAGATTCGCAGTACACGAGAAAAAAAAAT	Chr4	27394801	ATA	ATA	3,475 bp downstream	Os04g0547500	LOC_Os04g46240	AP2 domain containing protein, expressed
Insertion_149	CTGCTCGGCTCCGTCGGCAGGAGACACTTG TTGGTGCCGCCACTCGCTTTCTCTCCGCTA	Chr4	29156801	TTG	TTG	487 bp downstream	Os04g0578400	LOC_Os04g48880	fatty acid hydroxylase, putative, expressed
Insertion_150	CGTTGGCTAGCCAGAGATAGAGTACTTTAA TAAATTAAAACGCTGATACACATAGGCGAC	Chr4	29217153	TAA	TAA	2,875 bp upstream	Os04g0579200	LOC_Os04g49000	zinc finger, C3HC4 type domain containing protein, expressed
Insertion_151	AGCGCAACCAAATTTGACCACCCCTTCTAA TAAGCAGCCCAGATAAATGTCCCAACTCCC	Chr4	30059979	TAA	TAA	416 bp upstream	Os04g0594700	LOC_Os04g50810	expressed protein
Insertion_152	CGCAGACGATGATGCGTCTCGGCAGCCTAA TAAAGATAGACCCGATTCGGTTGCTACTTA	Chr4	30177656	TAA	TAA	2,731 bp downstream	Os04g0598200	LOC_Os04g50990	L11 domain containing ribosomal protein, putative, expressed
Insertion_153	GCGTGAGAAAACCGAGAAGGTCACCACCTC CTCGTCCCTCCGACCGAGACGGTAAATATC	Chr4	30517868	CTC	CTC	1,031 bp downstream	Os04g0604800	LOC_Os04g51510	glycosyl hydrolases family 16, putative, expressed
Insertion_154	AATATATATCGTGGGCTAAGCTGTTGCTTA ATTCCTCTGAAACTGTATGCAACTTTTTTC	Chr4	33448346	TTA	ATT	6,519 bp upstream	Os04g0655900
Insertion_155	GGTATAAAAAAGATTATAGTTGGGGACTTG TTGGGAGAGCTCAGCTCACGTCGATCGTCT	Chr4	34328348	TTG	TTG	1,665 bp downstream	Os04g0672600	LOC_Os04g57660	phytosulfokine receptor precursor, putative, expressed
Insertion_156	ATGTCTATTGAGAAATAAGGCACACACTAT TATATCAATCCTTCTCGTTGCGCCATTACA	Chr4	35119412	TAT	TAT	1,521 bp downstream	Os04g0687100	LOC_Os04g59040	soluble inorganic pyrophosphatase, putative, expressed
Insertion_157	CAAGAGTAAAACGCATTGGTAGCATACTTA TTAAATTTAAATGTGCTATCTAATTTCAAA	Chr5	1272157	TTA	TTA	5081 bp upstream	Os05g0123000	LOC_Os05g03160	DUF260 domain containing protein, putative, expressed
Insertion_158	ATATCTTAATTAGAAAAGAACATGGTCTAA TAAGAATAAAACGATTAACTCAAGACCATG	Chr5	1658538	TAA	TAA	3,627 bp downstream	Os05g0128200	LOC_Os05g03760	zinc finger family protein, putative, expressed
Insertion_159	ACATGGACAACAGAGTTAACAGTCTTATTA TTAGTACTCTCTTCGTTTTCTAATAGGGGT	Chr5	4647644	TTA	TTA	3,569 bp upstream	Os05g0177800	LOC_Os05g08510
Insertion_160	TAACGGTATGGTTTCACATTTGACCAATAA ATAATTGGTTAAACCATGACAAACTAAAGT	Chr5	7029186	TAA	ATA	5,226 bp downstream	Os05g0213500	LOC_Os05g12260	rice orthologue of the ABA receptor
Insertion_161	AACGGGGCCTTGGAAACTTTAGTTATATAT TAGTATTAACTTAAAAATGTGGTTCGAATA	Chr5	14364231	TAT	TAG	840 bp downstream	Os05g0312700	LOC_Os05g24790	transposon protein, putative, unclassified, expressed
Insertion_162	GAAATATGATGTATGGTGTTGGCGGATTGA TGAGAGTGACATAATCTTAAAATTTTTACT	Chr5	14724026	TGA	TGA	2,592 bp upstream	Os05g0317900	LOC_Os05g25370	TKL_IRAK_CrRLK1L-1.12 - The CrRLK1L-1 subfamily has homology to the CrRLK1L homolog, expressed
Insertion_163	AATTAACCGGTGTGTGCTAGAGATTATGGA GGAGTCCGACACAGATTAGCACTCCACTGC	Chr5	19034984	GGA	GGA	4,474 bp upstream	Os05g0391600	LOC_Os05g32544	glycosyltransferase, putative, expressed
Insertion_164	CCTGATTTTCCCCCTTTCTTGTGACATCTT CTTGAAGTGCGCTTGCTTTAGCAAATTCAT	Chr5	19224953	CTT	CTT	685 bp upstream	Os05g0395000	LOC_Os05g32820	peptide-N4-asparagine amidase A, putative, expressed
Insertion_165	TGGCCTTCGCCTTGCCGCATAGGCCACTTA TTAGCTCCGTTCTTTTCTTCGATAAGAATC	Chr5	20026474	TTA	TTA	1,553 bp downstream	Os05g0409800	LOC_Os05g33920	pentatricopeptide, putative, expressed
Insertion_166	TCGTACATGAACCAAAGGTAACAACAGTTA GTTATATACTTTTCAGGAAATAATTTTGAA	Chr5	20743080	TTA	GTT	3,937 bp downstream	Os05g0423050
Insertion_167	GCCGTCAGTCCGCGGAGAAGCTAGTACTAC CTTCTGTTTCTCTTGTCATCGACTGGCTTG	Chr5	22258795	TAC	CTT	7,178 bp downstream	Os05g0453500	LOC_Os05g37950	guanylyl cyclase, putative, expressed
Insertion_168	TCGACTAAAAATTCACTCCGCACAGCATAT TATGTCCCCGCGTCACTCCAGCCTCAGGGG	Chr5	22258932	TAT	TAT	7,073 bp downstream	Os05g0453500	LOC_Os05g37950	guanylyl cyclase, putative, expressed
Insertion_169	ACGGGTCTTGGGCTCGATCGGTGGCTCTCG TCGGTGAGTGGAGGTCGCGAGGCCCATGCA	Chr5	23156921	TCG	TCG	4,258 bp downstream	Os05g0471761
Insertion_170	TGTTCTTTGTCTGCTCGGATGATGGATTAA TAAGTGTATGACAATTATTCAAGAACATGA	Chr5	25217991	TAA	TAA	468 bp upstream	Os05g0509200	LOC_Os05g43360	NADH dehydrogenase flavoprotein 2, mitochondrial precursor, putative, expressed
Insertion_171	ATAGTTTGGCTCAGATGGAATACCGAATAC TACGTGCCTCTTTCTTGGACGTGCACGCGT	Chr5	25827527	TAC	TAC	697 bp upstream	Os05g0520200	LOC_Os05g44390	peptidyl-tRNA hydrolase, putative, expressed
Insertion_172	GATTGACAGCTGCAGGTCGTGTCCTCTTCA TCAATGGAGTCCAAATCGATGTGTGCATTG	Chr5	25956842	TCA	TCA	1,471 bp upstream	Os05g0521700	LOC_Os05g44610	expressed protein
Insertion_173	CCCATCAGCGGCGACACGTTTCCACGGCGT AAACTTAGCCCAACCTCCGAAAAACCGCCA	Chr5	26107123	CGT	AAA	231 bp upstream	Os05g0524400	LOC_Os05g44922	6-phosphofructokinase, putative, expressed
Insertion_174	CACTATTTTCTGATGTCAAAACCAGTCTAT TATGTTGGTTTACAGAAAGCCATCGAAAGC	Chr5	26866761	TAT	TAT	804 bp upstream	Os05g0541100	LOC_Os05g46350	IQ calmodulin-binding motif domain containing protein, expressed
Insertion_175	GCCGCCATAATGCAGAAGCTACCACACCAA CAAGACATCCGTGTGTCACCAGCCACGTGA	Chr5	27552367	CAA	CAA	785 bp downstream	Os05g0554400	LOC_Os05g48060	shortened uppermost internode;phosphatidyl serine synthase
Insertion_176	GTGCTTATTGTGACTGAACTCTGGAGACTT GAGTTGACCCCCAATTTGTTCATCGGATGT	Chr5	27600524	CTT	GAG	1,917 bp upstream	Os05g0555000	LOC_Os05g48140	expressed protein
Insertion_177	TATACACGCTGCAATCAAACATAATACTAC TACGAGTGCAGCATTGAAACGCAAAAGGCA	Chr5	28515892	TAC	TAC	Intergenic
Insertion_178	TCCATGGCCGCACGACGAAAAACTGCCTTT TTTCTCTCGTCTGATCCTAGCTCCTGCAGA	Chr5	28931012	TTT	TTT	2,419 bp downstream	Os05g0581700	LOC_Os05g50470	expressed protein
Insertion_179	AGAAGCTAGTGAAGCTATAGGCCCCACTAA TAACTTTTTTCGCCACGTAGGACGAAGTAA	Chr6	1160704	TAA	TAA	5,567 bp upstream	Os06g0122001
Insertion_180	CCATCTCCCCTGCGTGTTGTACACCCACAC CAACAGCTTCTGGATCGCGGATGAGACCTC	Chr6	2761990	CAC	CAA	Exon	Os06g0153400	LOC_Os06g06000	expressed protein
Insertion_181	CCCCTTTCGCGAGAGCTCCTCTGAAATATC GGCTGTGTTCGGCACAGCACTTTCCCAGCG	Chr6	4530757	ATC	GGC	711 bp downstream	Os06g0189600	LOC_Os06g09020
Insertion_182	CCCCTTTCGCGAGAGCTCCTCTGAAATATC TCGTCCGTCCAGACCTAGAAACCATCTGTC	Chr6	4538314	ATC	TCG	501 bp downstream	Os06g0189600	LOC_Os06g09020
Insertion_183	GAGACGGACTACACACATCAAAGTAATTTA TTAGTTAGATCCAACGGCTCTTCTAATTTG	Chr6	5715287	TTA	TTA	716 bp upstream	Os06g0212100	LOC_Os06g10930	xyloglucan fucosyltransferase, putative, expressed
Insertion_184	GCTTACTTTCTGCGATTGTACCTGCTCTAA TGTACCTGCTCTAACCAACTACTAGCTACA	Chr6	7241137	TAA	TGT	6,743 bp downstream	Os06g0239500	LOC_Os06g13210	peptide transporter PTR2, putative, expressed
Insertion_185	CGTGTAGATTATTGTTTGAAGCACCCGTAA GAAGGTTCCAAAAACTGCTGCAGGTGGCGC	Chr6	9088725	TAA	GAA	2,458 bp downstream	Os06g0270550
Insertion_186	CCTGATTCTACTCTCTTGATTGTATCCTTA TTAGGCACTTTGTATATTCTCGAGTGGATT	Chr6	13162464	TTA	TTA	1,047 bp upstream	Os06g0332150	LOC_Os06g22640	expressed protein
Insertion_187	GTGACTTGCTGAGTAATGTGGTTGTACTTA TTATTCTTGCTCTATCTTTTTCCCTTCAGT	Chr6	15335483	TTA	TTA	274 bp downstream	Os06g0367100	LOC_Os06g26234	Glycoside Hydrolase Encoding Gene
Insertion_188	CTCAAAATACAGTGAACCAAGCCCCGCTAA TAAGTCCACAGCCATGTACTCTTAAACACT	Chr6	16213577	TAA	TAA	Intergenic
Insertion_189	TACTACTCCCTCCATTTCATATTATAATAA TAAGTTGTTTAACCTTTTTTAGTTAAACTT	Chr6	18140391	TAA	TAA	1,899 bp upstream	Os06g0508301
Insertion_190	TAAAGCATTGCCCGCCATTTGACGGATGTA GTAGCTGGTTGGAATATTTCAAATTTTACA	Chr6	21642641	GTA	GTA	4,237 bp upstream	Os06g0563125
Insertion_191	GTGTCCACCCAGTTCTTGCATGACGGCCAA CAAGAATAGCCAGAGCCTCTAAGCACCAGC	Chr6	22820896	CAA	CAA	387 bp downstream	Os06g0583900	LOC_Os06g38510	pectate lyase precursor, putative, expressed
Insertion_192	AACGGAAGTGCGTGAACTAGTTTGTGCTTA TTAGCCAAGTTGTGTGGCCTGCTTCTGGGC	Chr6	24018394	TTA	TTA	Intergenic
Insertion_193	AACGGAAGTGCGTGAACTAGTTTGTGCTTA TAGCCAAGTTGTGTGGCCTGCTTCTGGGCA	Chr6	24021752	TTA	TAG	Intergenic
Insertion_194	CAACCTTCTGCTGGCTAGATAGGAAGATTA TAAGATAGGAGATATTCCCCGCAAACCCTC	Chr6	25783988	TTA	TAA	1,552 bp downstream	Os06g0635700	LOC_Os06g42910	expressed protein
Insertion_195	GTCATTGGTTTGTACTGTGTACTACTCTTA TTAGCAACGTGGTTATAATGGTTTCTTGTC	Chr6	26742936	TTA	TTA	Intron	Os06g0653000	LOC_Os06g44300	Glossy1-homologous gene
Insertion_196	ATCATGGTTGCCCTGATAGGGAGGGGCTAT TATGTATGCCCCAGTTGCTGGGGGCAAGAG	Chr6	26873961	TAT	TAT	3,731 bp downstream	Os06g0655500	LOC_Os06g44500	OsFBK17 - F-box domain and kelch repeat containing protein, expressed
Insertion_197	GATCCAAACACCACCTAAACCATGCCTTAG TTAGTTTCTGGACCAGGACATTGCAGCTAG	Chr6	27249182	TAG	TTA	1,325 bp downstrean	Os06g0661100
Insertion_198	GCTTATAGCCTGCTATTGTACCTGCTCTAA TGTACCTGCTCTAATATGACCTGGAGAAAA	Chr6	28052942	TAA	TGT	Intron	Os06g0675700	LOC_Os06g46284
Insertion_199	TTTGGAAAAAAATAAACCTTTAACAGTTTA TTAGAAAGCTAAACTATGCTCACAGTAAAT	Chr6	29973553	TTA	TTA	580 bp upstream	Os06g0708400	LOC_Os06g49470	peptidyl-prolyl cis-trans isomerase
Insertion_200	ACGGCCGTATAGAGTAACGTGACGTCCAAA AAAATGCATGGATCAAGACATGCAGCCGGC	Chr6	30536154	AAA	AAA	5,757 bp upstream	Os06g0718700	LOC_Os06g50430
Insertion_201	TGGACAAGGTTCTTGTCACAAAACTATTAA TAACTATATATGCCCAGCAACAGTACAACT	Chr6	30563450	TAA	TAA	459 bp downstream	Os06g0719500	LOC_Os06g50480	bZIP transcription factor
Insertion_202	GACATTCAGCTGGGAACACCGGCAAATAAA AAAGACCATCACCGTGACGTGGACGTTATT	Chr7	2890642	AAA	AAA	664 bp upstream	Os07g0548050
Insertion_203	GCACGCGTTGTGGCTTGCTAGGAAGGCAAA AAAGCAGGTCCTCCGACCGCTGCCCAGTGT	Chr7	3780110	AAA	AAA	1,715 bp upstream	Os07g0492200	LOC_Os07g30990	ubiquitin family protein, putative, expressed
Insertion_204	CGTTTGCATACATTCACAAAAGCACATATA ATAGTTTGGACAAAGAGTGATTCCTGGTAT	Chr7	8495983	ATA	ATA	Intron	Os07g0154400	LOC_Os07g05960	expressed protein
Insertion_205	AGCGACCTGCGTCTCCTTCCTCTGGCTATA ATAGTTTGAACTGCGTCGCCCAGTTCAAAT	Chr7	16612208	ATA	ATA	577 bp upstream	Os07g0171300	LOC_Os07g07560	CK1_CaseinKinase_1a.6 - CK1 includes the casein kinase 1 kinases, expressed
Insertion_206	AATCAATCAACGCCCCCTCCCCCTAATTTA AATCAACCCCCCCCCCTCTCCATCCAGCCT	Chr7	18357356	TTA	AAT	310 bp downstream	Os07g0252400	LOC_Os07g14850	CESA6 - cellulose synthase, expressed
Insertion_207	CGTTGGTGGCTTTGGTGCACCGCTCTCTCA TCAGGCCGTTTGCGCCACTCTCCAAACCGC	Chr7	21745907	TCA	TCA	Intergenic
Insertion_208	ATCTTGGAGAGACGAGTTAGAGCAGGTACA TTAGAGCAGGTACAATAGCAGGCTATAAGC	Chr7	22022601	ACA	TTA	3461 bp upstream	Os07g0553633	LOC_Os07g36780	S-domain receptor-like protein kinase, putative, expressed
Insertion_209	AGTCTCTCTCCTACGTGCGCTGGACATCTA CTAGTCGTCACGCAATTACGCATCCTGACG	Chr7	22227728	CTA	CTA	3,535 bp downstream	Os07g0557100	LOC_Os07g37100	nucleoside transporter, putative, expressed
Insertion_210	ACTGCGTCCTGCATTGCATTATCAGGATTT TTTGTTGTCACTCGACCAGCTGTGACAATC	Chr7	23729055	TTT	TTT	4,706 bp upstream	Os07g0584900	LOC_Os07g39590	spotted leaf 11, putative, expressed
Insertion_211	ATCAGGAAATGCAACTGATCGCTACGCTTA TAAAAGCTGTCCAGGTCTGGCCAATAATTG	Chr7	24149431	TTA	TAA	322 bp downstream	Os07g0592600	LOC_Os07g40290	indole-3-acetic acid-amido synthetase
Insertion_212	GCAACCATTTCCATCTCCACAACATCCTTA TTAGTGTGACAAAGGGCTCTCCGCAGCAAA	Chr7	24383127	TTA	TTA	1,334 bp downstream	Os07g0598000	LOC_Os07g40690	NAD dependent epimerase/dehydratase family protein, putative, expressed
Insertion_213	TATTTGAAAATGAGTTGGGAGGCAGTTTAA TAAGAACTCTTCCAGTTTCCATTCGCTTTA	Chr7	25570985	TAA	TAA	Exon	Os07g0619200	LOC_Os07g42714	expressed protein
Insertion_214	TTAGGAACCCAAGCAGCAAGCCTCTATTTA TAGGATTTCGCCTTTTATTTTGGTGAAATT	Chr7	26933849	TTA	TAG	3,431 bp downstream	Os07g0645701
Insertion_215	TGCACCCCTAGTAGTATTATTGAGGACTAA ACTAAGAAGACTACTTGTGTTCTTTAGTAT	Chr7	27070436	TAA	ACT	2,481 bp downstream	Os07g0648233
Insertion_216	TGCACCCCTAGTAGTATTATTGAGGACTAA TAAGAAGACTACTTGTGTTCTTTAGTATGG	Chr7	27070683	TAA	TAA	3,279 bp upstream	Os07g0648233		expressed protein
Insertion_217	ATGTGCGAATTGGAGTAAGCTGAAGTGTAA TAAAGCAGTTGCCGGTGCAGGCACCAAAAC	Chr7	27741852	TAA	TAA	822 bp downstream	Os07g0658500	LOC_Os07g46470	expressed protein
Insertion_218	GAACAAGATCAAGAAACTTAAAGAAAGTTA GGCTGCGTTCGTTTGGACGTTTTCCCAGCG	Chr7	27751559	TTA	GGC	1,393 bp downstream	Os07g0658700	LOC_Os07g46490	phosphatidylinositol-4-phosphate 5-kinase, putative, expressed
Insertion_219	TCCTACTCCTATACTTCATGAGCAGGTTAA TAAGAGTGTCTCCAACTGAATTTTTAAAAA	Chr7	27874962	TAA	TAA	Intron	Os07g0661100	LOC_Os07g46640	UDP-N-acetylglucosamine--dolichyl-phosphate N-acetylglucosaminephosphotransferase, putative, expressed
Insertion_220	TTACAGCGTCTGCTATTGTACCTGCTCTAA TGTACCTGCTCTAACCTCTCGTGGGTTGCC	Chr7	27897371	TAA	TGT	3,602 downstream	Os07g0661450
Insertion_221	TTAAAATATGTTTACAGCGTCTGCTATTGT TGTACCTGCTCTAACCTCTCGTGGGTTGCC	Chr7	27897616	TGT	TGT	3,632 bp downstream	Os07g0661450
Insertion_222	TTGCTCCCGGTAATGTATTTCGGCGAGGCT TAAGCATGGCGCCATAGCGTGGTGTACTGG	Chr7	28276734	GCT	TAA	163 bp downstream	Os07g0669200	LOC_Os07g47300	Spo0B‐associated GTP‐binding protein
Insertion_223	TGATGATTTAGTGAGTGATCGAGTGACTTA TTACACTCTCGTCGGCACTGCTCGCAGGAG	Chr7	29520673	TTA	TTA	Intron	Os07g0693650	LOC_Os07g49290	PHD finger family protein, putative, expressed
Insertion_224	ATTCCTAATTGATATGATTGTACTCTCTAT TATGTATGTTCATTATCCGTGCATTAAAAT	Chr8	306847	TAT	TAT	1,315 bp downstream	Os08g0105901
Insertion_225	ATTCCAATAAGGTTGGTATTCATTTAAGAC TAAGATGAAGTTATGAAAAAAAAAAAGAAA	Chr8	5097537	GAC	TAA	Intergenic
Insertion_226	CGAGTCCCACTGGGCGTGTCTTACTTTTTA GGCTGTGTTCGGCTCCATCCATTCCCAGCG	Chr8	8879174	TTA	GGC	1,015 bp downstream	Os08g0245400	LOC_Os08g14770	aminotransferase, putative, expressed
Insertion_227	GCCGGCTGCATGTCTTGATCCATGCATTTT TTTGGACGTCACGTTACTCTATACGGCCGT	Chr8	10458700	TTT	TTT	2,542 bp upstream	Os08g0272200	LOC_Os08g17080	PPR repeat domain containing protein, putative, expressed
Insertion_228	CCGTGGGTGCCAAGGTTGTTTGCAGTCTAA TAATTTGTTTTTTTAGAAGCTTGGGCGCTT	Chr8	11897633	TAA	TAA	3,186 bp upstream	Os08g0295300	LOC_Os08g19850	threonyl-tRNA synthetase, mitochondrial precursor, putative, expressed
Insertion_229	AGTCTTCTTCTTCTGCAGCCTATGCTGTTA GGCTGTGTTCGGCTCCATCCATTCCCAGCG	Chr8	14767294	TTA	GGC	5401 bp upstream	Os08g0333366	LOC_Os08g24460	hypothetical protein
Insertion_230	AGAGGTTGATGATACCCTCATACCCACTTA TTAGTTTACCATGTTCTTAGCTAGACATTT	Chr8	18142450	TTA	TTA	6,467 bp downstream	Os08g0384700
Insertion_231	TTTAATCAGTATCCGTTACACCATTACTTA TTAGTAGAGTATTGTCAAATAGCAAGTGCA	Chr8	18154410	TTA	TTA	3,229 bp downstream	Os08g0384900	LOC_Os08g29590	zinc finger, C3HC4 type family protein, expressed
Insertion_232	AAAGGAGTGTATTCCCCCTTGGAAAACCTA CTAGTTGGTCACCCCCATAGGACATCTCTC	Chr8	18251966	CTA	CTA	179 bp downstream	Os08g0386800	LOC_Os08g29720	mitochondrial carrier protein, putative, expressed
Insertion_233	TGTCGGAGTCCACAGGGGAGGAGAGCTATT ATTCAACCGGGGCAGGGCAGGTCGTGAAAT	Chr8	18473716	ATT	ATT	3,809 bp downstream	Os08g0390000	LOC_Os08g30060	proton pump interactor, putative, expressed
Insertion_234	ACCGTTACAAGGTGTACTGCTTTGTTCTTA TTAATGCACCATACAGCTAGTTTGGTTCTA	Chr8	19842424	TTA	TTA	1,118 bp downstream	Os08g0414900
Insertion_235	CTCGTACTTGCTTCAGCCCGGGTGGACCAC ACATGTCGCGCCCGGCGCCCGCGCCGTCCG	Chr8	21988391	CAC	ACA	4,457 bp upstream	Os08g0450200	LOC_Os08g34910
Insertion_236	GCGACGGATCACGAAGCACGTACACACTAG TAGGTAGGAGTAAAAAGTAGAGTGCTTAAA	Chr8	22544467	TAG	TAG	213 bp upstream	Os08g0459500	LOC_Os08g35730	expressed protein
Insertion_237	ATCATCCTTTCGTCAAGTTCGACATCTTTT TTTGTCCCTTGAAGAATCTAACGTTATCAG	Chr8	23694686	TTT	TTT	59 bp upstream	Os08g0479602
Insertion_238	GGAAACATACCTAGAGGAACTGGCGTCTTT TGGCTGACTGCTGGGGCCAGCTGATGTCGA	Chr8	23756019	TTT	TGG	381 bp downstream	Os08g0481100	LOC_Os08g37500	expressed protein
Insertion_239	CGCGTTTTACGTACGTACGTTACCTACTCC TCCCTCCTACCACTACCACCAACGTCGCAT	Chr8	24254798	TCC	TCC	1,204 bp upstream	Os08g0490600	LOC_Os08g38270	fasciclin domain containing protein, expressed
Insertion_240	CGCGATCCAGGCCGAGACGTGCCATTCCGT CGTGTCACGAGACGAGCACAGGCACAAGCT	Chr8	25472651	CGT	CGT	2,051 bp upstream	Os08g0513650
Insertion_241	GCTGCTACGGCTGTGTTTTGACACTTCTTT TTATCTCGACAATAAAATGATCATCAGTGC	Chr8	26566209	TTT	TTA	4,588 bp upstream	Os08g0533101
Insertion_242	AAGGGAAGGCGTAGGTAATGGAAAGGCCAA CAAGGCGTGGTGGGAGGTGGCTATGGCTTC	Chr9	1224671	CAA	CAA	76 bp upstream	Os09g0115500	LOC_Os09g02710	CBS domain containing membrane protein, putative, expressed
Insertion_243	TTCTCATAAGCCCAAATCGTTGGACCATTA TAAAGCTTGCCCACCTCCCTCTCTATCTCT	Chr9	1255753	TTA	TAA	21 bp downstream	Os09g0115900	LOC_Os09g02770	translation initiation factor IF-2, putative, expressed
Insertion_244	TGGAATCAATGTCTTTGTGGCAGCCATTAA TAAGTCTGTTCCTTAGTGGGCGTTGCCATT	Chr9	1292546	TAA	TAA	4,294 bp upstream	Os09g0116100	LOC_Os09g02805	expressed protein
Insertion_245	CTGCGCAGGGGAGGGAGATTGTAGAAATAA TAAGATGAAAAAGATTGCCTAAACACATGG	Chr9	2930081	TAA	TAA	Intergenic
Insertion_246	TTGGAGCGCTGCGAGGTCTGTTTTGTCTCT TCTACCGCTATAGAACTCCCTCCGATGAGC	Chr9	10064520	TCT	TCT	3,716 bp downstream	Os09g0333500	LOC_Os09g16449	pleiotropic drug resistance protein 4, putative, expressed
Insertion_247	CACTCTCTAATCCTCTCGAACGCTGCCTAA TAAGAAGTGGATATATACCGTGATAAATAT	Chr9	10773777	TAA	TAA	1,021 bp upstream	Os09g0345000	LOC_Os09g17620	ubiquitin domain-containing protein 2, putative, expressed
Insertion_248	CCTTGCTCCCCTTCATCCGGTCCAACCTTA TAGTCGTGAATGCATGCACGTAGTTACATG	Chr9	11929283	TTA	TAG	3,398 bp upstream	Os09g0363950
Insertion_249	CTCGGCGACGAACAGCGCACGTACGCCGCC GCCGTCCTCGTCGTTCGTCCACCTCGCACG	Chr9	14934251	GCC	GCC	4,017 bp upstream	Os09g0416800	LOC_Os09g24990	CCR4-associated factor
Insertion_250	GTAGAGTACGAGTGTTAGAAAATAGACTAA TAAATAAACTAGAAGTAGAATTAGAGAACC	Chr9	16164922	TAA	TAA	6,314 bp downstream	Os09g0437900	LOC_Os09g26650	2Fe-2S iron-sulfur cluster binding domain containing protein, expressed
Insertion_251	TGAAACCTACGATGAAACATTTATTCTTTA TAGAGCTAGGGATGGAACATCGACATGTAC	Chr9	17376824	TTA	TAG	432 bp downstream	Os09g0459800	LOC_Os09g28570	zinc-binding alcohol dehydrogenase domain-containing protein 2, putative, expressed
Insertion_252	CGTACGACGACTCTCGCGCGCGCGGCCTTT TTTGTCTTCGTGGAGTCGACTCGCCTAGAA	Chr9	18068506	TTT	TTT	337 bp upstream	Os09g0472900	LOC_Os09g29710	beta-expansin precursor, putative, expressed
Insertion_253	AACTGTTGCTGATGCTACCGGTGACACGTA GTACTGTGTGTGAGCAGCTGCTGCTGCTGC	Chr9	18932318	TGA	TGA	5,028 bp downstream	Os09g0491564	LOC_Os09g31442	expressed protein
Insertion_254	GGACAAGCCCAATAGCCTCATTGTTTGTTA TTAATGTCTTTTTGAAAGAAAAAGCTTATT	Chr9	18934970	TTA	TTA	2,374 bp downstream	Os09g0491564	LOC_Os09g31442	expressed protein
Insertion_255	AAATCAGAACCTGTCTAAGAATCCATCTTA TTAATTCAGAAAAAAACTCAGATTAGATGT	Chr9	20531435	TTA	TTA	90 bp upstream	Os09g0525400	LOC_Os09g35690	zinc RING finger protein, putative, expressed
Insertion_256	GCTGAAAAACAAGAAACCGACGCAGACTTG TTGGATCGATGCGATTTCAGCAGCCGTCGT	Chr9	21134496	TTG	TTG	1,034 bp upstream	Os09g0537200	LOC_Os09g36630	expressed protein
Insertion_257	AGAAAACATTTATTTATAACTATGCTCTTA TTAGCCCTCAATGTTATATAGCTATTGCCT	Chr9	22810967	TTA	TTA	Gene_Promoter_ Region-131 bp	Os09g0571400	LOC_Os09g39780	peptidyl-prolyl cis-trans isomerase, putative, expressed
Insertion_258	AACTCACCATGTCTAATAGGCAAACACTAA TAAATGAATATGTATCGCCGATTCATAATA	Chr10	1394198	TAA	TAA	Intergenic		LOC_Os10g03000	retrotransposon protein, putative, unclassified, expressed
Insertion_259	CCTGGTTTCTGGTCTTCTTAGCTCGATCTT CTTGTCCTTTAATTTATGATTTCTGAATCG	Chr10	2293350	CTT	CTT	Intron	Os10g0136800		expressed protein
Insertion_260	ATTATGTATTCAGTTAGTGATATAAACTTA TTAGGTATAGATGTACATAATGCCTAATCG	Chr10	8411310	TTA	TTA	Intergenic		LOC_Os10g16880	retrotransposon protein, putative, unclassified, expressed
Insertion_261	ACAAGAGGTAGCAGTGGAGAAAACCACTAA TAAGAAGCTGGAGGATATTCCCATAGTCAG	Chr10	9245011	TAA	TAA	Intergenic
Insertion_262	CTGCCGGCCGCCCGCTCCGCCTCCACCTCA TCAGCCGCTCGCCGCCGCCACCAGCGCCCG	Chr10	10784356	TCA	TCA	Intergenic		LOC_Os10g21170	expressed protein
Insertion_263	ACCACTCCCGAAACGCCACCAAAAGACCAA CAAACCCACTCGTTTCCCCTCCCCCCCTCC	Chr10	19015794	CAA	CAA	263 bp downstream	Os10g0498700	LOC_Os10g35560	expressed protein
Insertion_264	CTGAGTAGTACCTTAAATCAGCAACATTAA TAATTCAATCCTTCACTGGCTGATTTATAT	Chr10	19743441	TAA	TAA	3,945 bp downstream	Os10g0512500	LOC_Os10g36860	CRS1/YhbY domain containing protein, expressed
Insertion_265	CACTGACGAGAAGAAAACAGGGGAAATTTA TTAGAGTGCAGCGCACGGTACACGGTGGGC	Chr10	19772170	TTA	TTA	4,294 bp upstream	Os10g0512800	LOC_Os10g36880	kinesin motor domain containing protein, putative, expressed
Insertion_266	GCAGTCGGTGGCGAGTCCTCCAGCCTCTAT TATATCCGGCACAGGTCGGCGGCCGCCGTC	Chr10	21179493	TAT	TAT	284 bp downstream	Os10g0542400	LOC_Os10g39640	expansin precursor, putative, expressed
Insertion_267	GATGAAGGTATGACATCCACTACAGTCTAA TAAGCGTGTGGGAACCTTCTCTCCTAGCAT	Chr10	23195639	TAA	TAA	1,523 bp upstream	Os10g0580900	LOC_Os10g43060	expressed protein
Insertion_268	ACACAGTAGGTCGCAGTTTGGAGGAGTATA ATAGTGCTTATGATCCAGCATATACTTCGT	Chr11	90961	ATA	ATA	807 bp upstream	Os11g0106200	LOC_Os11g01490	outer membrane protein, OMP85 family, putative, expressed
Insertion_269	TAAAGAGGGACTTTAGTGAAGGCAGACAAA AAAGTGGAAGAAAGAGAGAGAAAGCATGAA	Chr11	2637603	AAA	AAA	3,213 bp downstream	Os11g0156200	LOC_Os11g05760	OsProCP5 - Putative Lysosomal Pro-x Carboxypeptidase homologue, expressed
Insertion_270	CATGACCTGGGGAGTGCAGTGGCAGGGTTA TTAGGAGAAAGGGAAAATGCGCGAGGAGAC	Chr11	4688892	TTA	TTA	3,050 bp downstream	Os11g0194100	LOC_Os11g08860	expressed protein
Insertion_271	CTACACCCATGCTCAATGTGTAGCAACTCA TCAATGTGTCTAGAATCTTATCACATCAAG	Chr11	4891034	TCA	TCA	1,385 bp downstream	Os11g0197500	LOC_Os11g09150	expressed protein
Insertion_272	TCCGTCCCTCACGTTACACTGCCGCCCTTG TTGGTCCTGCCGGACGGCAGGGTCTTCTTC	Chr11	5129423	TTG	TTG	2,562 bp upstream	Os11g0201540
Insertion_273	GGACATCCTCATGCTGCAACACTCGTCCTA TAAAGCCCCCGCAGAACGCCGTGAGCTCGT	Chr11	7426431	CTA	TAA	1,810 bp downstream	Os11g0239000	LOC_Os11g13530	serpin domain containing protein, putative, expressed
Insertion_274	CGCTGGGAATGGATGGAGCCGAACACAGCC TAACAGCATAGGCTGCAGAAGAAGAAGACT	Chr11	7692503	GCC	TAA	2,452 bp downstream	Os11g0243300	LOC_Os11g13930	zinc-finger transcription factor
Insertion_275	CATAATCTATCATTAGTTAGAGCAGGTACA TTAGAGCAGGTACAATAACAGACTATTAGC	Chr11	8528170	ACA	TTA	1,866 bp downstream	Os11g0257700	LOC_Os11g15130	jasmonate O-methyltransferase, putative, expressed
Insertion_276	ACTTTACTAAGTCAAGCTTGTACTCATTAA GGCTGTGTTCGGCTCCATCCATTCCCAGCG	Chr11	9383752	TAA	GGC	125 bp upstream	Os11g0269500	LOC_Os11g16910	ankyrin repeat-containing protein, putative, expressed
Insertion_277	GGGAGTAGAAGTTTTGTAAAGGATCACTAA TAAAATATTTATCCAATCAAAGGATCCTAC	Chr11	17053867	TAA	TAA	1,196 bp upstream	Os11g0484300	LOC_Os11g29380	MCM2 - Putative minichromosome maintenance MCM complex subunit 2, expressed
Insertion_278	AGATATGCCATATGAGTCTGAGCTCCTTAA AATATCAACCGGATACTCTCGTTCCTGTTT	Chr11	18073649	TAA	AAT	2,001 bp upstream	Os11g0506800	LOC_Os11g31060	IQ calmodulin-binding and BAG domain containing protein, putative, expressed
Insertion_279	ATGCAGGGCTTCAAAATCTCAGCAGACAAA AAAGATCTGAGGCTAATTCAGATGGACTCA	Chr11	18391418	AAA	AAA	1,270 bp upstream	Os11g0513900	LOC_Os11g31470	expressed protein
Insertion_280	ATTGCTTAGTTCGTGACCGACATAGATTCG TCGGTGTATGCGTGCTCCACGATTTAAAAG	Chr11	19627983	TCG	TCG	53 bp downstream	Os11g0538100	LOC_Os11g33160	expressed protein
Insertion_281	CGTAACTTTGAAAAATCCCTCTATAACATA ATAGTAGTTTCCGTGAAATGGAGGTTGTGG	Chr11	19638513	ATA	ATA	640 bp upstream	Os11g0538400	LOC_Os11g33190	OsFBX422 - F-box domain containing protein, expressed
Insertion_282	AAAAAAACTTTGGAACTAAACACAGACTAA TAACTTCGGAACTAAACACTGCGTCAACCA	Chr11	21899767	TAA	TAA	3,595 bp upstream	Os11g0579900	LOC_Os11g37090	pumilio-family RNA binding repeat domain containing protein, expressed
Insertion_283	GCGTCGTCGTCTTCCTCCCGTTGAGCCTAG TAGGCCACAAGAAAATTTTCCTTATGGTTC	Chr11	23228638	TAG	TAG	2,009 bp upstream	Os11g0603100	LOC_Os11g39010	expressed protein
Insertion_284	CCATACGTGGCCGAATGAACATGCACATGC GCACTCTGCTAGGCAGGTTAGGAGCAGAAA	Chr11	23699718	TGC	GCA	2,111 bp downstream	Os11g0611950	LOC_Os11g39740	expressed protein
Insertion_285	CAGCTGAGTCAGAGCACCTCGCTCTAGTTA TTAGCCAAGATTGGAAGATGGATATGCCAG	Chr11	25921020	TTA	TTA	7,784 bp upstream	Os11g0649900	LOC_Os11g43049
Insertion_286	TTTTTTCACAGGGCAGGCGAAGAGATCAAA AAAGAGCTAGCTGCATGCCTTGCAGTTTGT	Chr11	26570540	AAA	AAA	1,783 bp downstream	Os11g0661600	LOC_Os11g43980	peroxidase precursor, putative, expressed
Insertion_287	ATGCTGTTGTGCTTCATCCGCTCAAGTTCA TCAAAATCACAAGTATCAATCGCTGCTAAG	Chr12	2366462	TCA	TCA	Exon	Os12g0148301	LOC_Os12g05310
Insertion_288	TTACCTTCTTGATTGGTTAGAGCAGGTACA TTAGAGCAGGTACAATTATAGACTATAAGC	Chr12	2457554	ACA	TTA	2,156 bp upstream	Os12g0149900	LOC_Os12g05420	calmodulin-binding protein, putative, expressed
Insertion_289	TTAATTTAATAGCATCGTATAGCATCTTAA TAAAAGTGTTTGTAGCATGTTTAGAATGAC	Chr12	2788312	TAA	TAA	2,695 bp downstream	Os12g0156500	LOC_Os12g06030	OsFBX439 - F-box domain containing protein, expressed
Insertion_290	TGCTTTTGTACTTTTTAAAGTTTAGCATCT TAAGTTGTTATGATTAGAATAAAATAGTTT	Chr12	12257600	TCT	TAA	921 bp downstream	Os12g0406000	LOC_Os12g21784	expressed protein
Insertion_291	ATGATTATCACCTTTCCTCCAGCATCCTTA TTAGAGGGGATAGCTTTTTTGGCATTCTTT	Chr12	14714364	TTA	TTA	Exon	Os12g0441300	LOC_Os12g25450	O-methyltransferase, putative, expressed
Insertion_292	AGATTTCTTTTATGTATACTATGTACTTAG TTAGTATACTCTTCAACCAATGGAGAAACA	Chr12	17493266	TAG	TTA	5,481 bp downsteam	Os12g0478600	LOC_Os12g29450
Insertion_293	TCAATCCCCTTCTTCTCAAGCACACCCTTA TTAGTGTTGTTTGGTACTGAGATAACCACA	Chr12	19102471	TTA	TTA	3,868 bp downstream	Os12g0501700	LOC_Os12g31748	OsMADS20 - MADS-box family gene with MIKCc type-box, expressed
Insertion_294	CTCTAGTTAAAATAACTCGTGTTAGTCTTA TTAGTCTGATCTAGACAAACCAGAGTTTTA	Chr12	19180000	TTA	TTA	1,128 bp downstream	Os12g0503000	LOC_Os12g31860	ureide permease, putative, expressed
Insertion_295	GATAACCAACGGACTCCGCTTCAGTGACTT TTAGCTAAGGCAAGTCACAGCGTGACATAC	Chr12	20066952	CTT	TTA	167 bp downstream	Os12g0516350	LOC_Os12g33165	expressed protein
Insertion_296	TCTTAACATGCTTGACTTCGAGCTGCCTAA CTAAGTGTCAGGGACAAATTTGTCAGAGTA	Chr12	23666625	TAA	CTA	3,191 bp upstream	Os12g0573600
Insertion_297	CAGCATTCGCTCCGCTGCAGTTCGTCCTTT TTTGTCGTTCGTCCCAGAAGCGCGTCGCCC	Chr12	25499426	CTT	CTT	Exon	Os12g0604400	LOC_Os12g41150	retrotransposon, putative, centromere-specific, expressed
a the location is shown in the Nipponbare reference genome (Os-Nipponbare-Reference-IRGSP-1.0, MSU7).
