# Supplementary material for: Identification of an active miniature inverted‐repeat transposable element mJing in rice
Source: Plant J. 2019 Mar 1;98(4):639–53. doi: 10.1111/tpj.14260 (PMC6850418; doi:10.1111/tpj.14260)
Supplement: Supplementary file 17 — Table S8. Information on mJing de novo insertions sites found in nine F5 individuals in which the mJing element was excised at the htd1 locus. [file TPJ-98-639-s017.xlsx]

## Sheet: Sheet1
Table S8. The information of mJing de novo insertions sites happened in nine F5 individuals in which the mJing element was excised at the htd1 locus.
Name of F5 line	Flanking sequences of insertion	Chromosme	Breakpoint position (bp)a	Left_TSD	Right_TSD	Location of mJing MITE insertion	Gene ID (RAPDB)	Gene ID (MSU)	Gene anotation
16BJ_30	AACTGGCACATTGGTCACGCGGCCTCTGTA GTAGTCTGTACCAGGGGATGGATATCATCT	Chr1	25851204	GTA	GTA	7,743 bp downstream	Os06g0642900	LOC_Os06g43550	expressed protein
16BJ_14	TCTCCCCTCTTTGGCTCCGGTCGTGGCTTC TTCGTCGTGGGCGTCCAAATGGGGGCGAGT	Chr1	34571863	TTC	TTC	1,443 bp downstream	Os01g0813200	LOC_Os01g59770	expressed protein
16BJ_17	ACGTTGTGCGCGCGCATCATTTCCTTCTTT TTTATTACCGCTCCTCCCCGATTATCACGC	Chr2	1084313	TTT	TTT	458 bp upstream	Os02g0120800	LOC_Os02g02840	Rop small GTPase gene
16BJ_19	AAAGAAGCCGTGGCAGATCGACCCAACAAT AATGTGTCATCCTCCTGCCCCCATCGCACA	Chr3	1475662	AAT	AAT	781 bp downstream	Os03g0125800	LOC_Os03g03430	CBS domain containing protein, expressed
16BJ_22	TAATGAAACAGACTTGCATTTAACCTTACA ACAGTTATACAAGGTCACTGAATGTGCATC	Chr4	20193393	ACA	ACA	1,938 bp downstream	Os04g0407400	LOC_Os04g33340	expressed protein
16BJ_26	CGCGGATTTTGTTGGTCTTTGTACGGCTTC TTCTAGAAGGGCCGTTTGGTCAGAGGCACG	Chr4	24418806	TTC	TTC	755 bp upstream	Os04g0488700	LOC_Os04g41160	AGC Kinase
16BJ_23	AGTGAGTGACGGATGAACAGATCAGAGGAA GAAAAAGCGGCCGGCCGCGTCGTGCGATGA	Chr5	28282278	GAA	GAA	1,311 bp upstream	Os05g0568000	LOC_Os05g49290	3-ketoacyl-CoA synthase, putative, expressed
16BJ_10	TGCCCCGCCTGTCTCGTCTCGTCCCTCCAA CAAATCTGCGACTTTCCCATCAAAAGCGAA	Chr6	4673115	CAA	CAA	2,658 bp upstream	Os06g0192600	LOC_Os06g09290	26S protease regulatory subunit 7, putative, expressed
16BJ_7	GTGGCGTGGACTCGAAGCCGCCTCGTCTTC TTCCTCCTCCTCCTCCTCCCCCCTCCGGCA	Chr6	6716359	TTC	TTC	1,678 bp downstream	Os06g0229200	LOC_Os06g12390	galactosyltransferase family protein, putative, expressed
a the location is shown in the Nipponbare reference genome (Os-Nipponbare-Reference-IRGSP-1.0, MSU7).
