# Supplementary material for: Identification of an active miniature inverted‐repeat transposable element mJing in rice
Source: Plant J. 2019 Mar 1;98(4):639–53. doi: 10.1111/tpj.14260 (PMC6850418; doi:10.1111/tpj.14260)
Supplement: Supplementary file 18 — Table S9. Information of mJing de novo insertions found in the wild rice introgression lines. [file TPJ-98-639-s018.xlsx]

## Sheet: Sheet1
Table S9. The information of mJing de novo insertions happened in the wild rice introgression lines.
Name of introgression line	Flanking sequences of insertion	Chromsome	Breakpoint position (bp)a	Left TSD	Right TSD	Location of mJing MITE insertion	Gene ID (RAPDB)	Gene ID (MSU)	Gene annotation
IL132	CTTAAAATCCTGCTATTGTACCTGCTCTAA TGTACCTGCTCTAAGCATGCATGGCGATGA	Chr1	4704519	TAA	TGT	6109 bp upstream	Os01g0187600	LOC_Os01g09260	cytokinin dehydrogenase precursor, putative, expressed
IL45	CACTTGGATGTGTGCGCCCCTTCCTTTATA ATAGACGAGCCTGTCATCGTGGAGCATAAG	Chr5	27176097	ATA	ATA	1925 bp downstream	Os05g0547800	LOC_Os05g47442	expressed protein
a the location is shown in the Nipponbare reference genome (Os-Nipponbare-Reference-IRGSP-1.0, MSU7).
