# Supplementary material for: Identification of an active miniature inverted‐repeat transposable element mJing in rice
Source: Plant J. 2019 Mar 1;98(4):639–53. doi: 10.1111/tpj.14260 (PMC6850418; doi:10.1111/tpj.14260)
Supplement: Supplementary file 19 — Table S10. Oligonucleotides used in targeted high‐throughput sequencing. [file TPJ-98-639-s019.xlsx]

## Sheet: Sheet1
Table S10. Oligonucleotides used in targeted high-throughput sequencing.
Purpose	Name	Sequencea
PCR primers for amplification of DNA fragments ligated to Illumina adapters	P5	5'-AATGATACGGCGACCACCGAGATCTACACTCTTTCCCTACACGACGCTCTTCCGATCT-3'
	P7-index1	5'-CAAGCAGAAGACGGCATACGAGATCGTGATGTGACTGGAGTTCAGACGTGTGCTCTTCCGATCT-3'
	P7-index2	5'-CAAGCAGAAGACGGCATACGAGATACATCGGTGACTGGAGTTCAGACGTGTGCTCTTCCGATCT-3'
	P7-index3	5'-CAAGCAGAAGACGGCATACGAGATGCCTAAGTGACTGGAGTTCAGACGTGTGCTCTTCCGATCT-3'
	P7-index4	5'-CAAGCAGAAGACGGCATACGAGATTGGTCAGTGACTGGAGTTCAGACGTGTGCTCTTCCGATCT-3'
	P7-index5	5'-CAAGCAGAAGACGGCATACGAGATCACTGTGTGACTGGAGTTCAGACGTGTGCTCTTCCGATCT-3'
	P7-index6	5'-CAAGCAGAAGACGGCATACGAGATATTGGCGTGACTGGAGTTCAGACGTGTGCTCTTCCGATCT-3'
	P7-index7	5'-CAAGCAGAAGACGGCATACGAGATGATCTGGTGACTGGAGTTCAGACGTGTGCTCTTCCGATCT-3'
	P7-index8	5'-CAAGCAGAAGACGGCATACGAGATTCAAGTGTGACTGGAGTTCAGACGTGTGCTCTTCCGATCT-3'
	P7-index9	5'-CAAGCAGAAGACGGCATACGAGATCTGATCGTGACTGGAGTTCAGACGTGTGCTCTTCCGATCT-3'
	P7-index10	5'-CAAGCAGAAGACGGCATACGAGATAAGCTAGTGACTGGAGTTCAGACGTGTGCTCTTCCGATCT-3'
	P7-index11	5'-CAAGCAGAAGACGGCATACGAGATGTAGCCGTGACTGGAGTTCAGACGTGTGCTCTTCCGATCT-3'
	P7-index12	5'-CAAGCAGAAGACGGCATACGAGATTACAAGGTGACTGGAGTTCAGACGTGTGCTCTTCCGATCT-3'
	P7-index13	5'-CAAGCAGAAGACGGCATACGAGATTTGACTGTGACTGGAGTTCAGACGTGTGCTCTTCCGATCT-3'
	P7-index14	5'-CAAGCAGAAGACGGCATACGAGATGGAACTGTGACTGGAGTTCAGACGTGTGCTCTTCCGATCT-3'
	P7-index15	5'-CAAGCAGAAGACGGCATACGAGATTGACATGTGACTGGAGTTCAGACGTGTGCTCTTCCGATCT-3'
	P7-index16	5'-CAAGCAGAAGACGGCATACGAGATGGACGGGTGACTGGAGTTCAGACGTGTGCTCTTCCGATCT-3'
	P7-index17	5'-CAAGCAGAAGACGGCATACGAGATCTCTACGTGACTGGAGTTCAGACGTGTGCTCTTCCGATCT-3'
	P7-index18	5'-CAAGCAGAAGACGGCATACGAGATGCGGACGTGACTGGAGTTCAGACGTGTGCTCTTCCGATCT-3'
	P7-index19	5'-CAAGCAGAAGACGGCATACGAGATTTTCACGTGACTGGAGTTCAGACGTGTGCTCTTCCGATCT-3'
	P7-index20	5'-CAAGCAGAAGACGGCATACGAGATGGCCACGTGACTGGAGTTCAGACGTGTGCTCTTCCGATCT-3'
	P7-index21	5'-CAAGCAGAAGACGGCATACGAGATCGAAACGTGACTGGAGTTCAGACGTGTGCTCTTCCGATCT-3'
	P7-index22	5'-CAAGCAGAAGACGGCATACGAGATCGTACAGTGACTGGAGTTCAGACGTGTGCTCTTCCGATCT-3'
	P7-index23	5'-CAAGCAGAAGACGGCATACGAGATCCACTCGTGACTGGAGTTCAGACGTGTGCTCTTCCGATCT-3'
	P7-index24	5'-CAAGCAGAAGACGGCATACGAGATGCTACCGTGACTGGAGTTCAGACGTGTGCTCTTCCGATCT-3'
	P7-index25	5'-CAAGCAGAAGACGGCATACGAGATATCAGTGTGACTGGAGTTCAGACGTGTGCTCTTCCGATCT-3'
	P7-index26	5'-CAAGCAGAAGACGGCATACGAGATGCTCATGTGACTGGAGTTCAGACGTGTGCTCTTCCGATCT-3'
	P7-index27	5'-CAAGCAGAAGACGGCATACGAGATAGGAATGTGACTGGAGTTCAGACGTGTGCTCTTCCGATCT-3'
	P7-index28	5'-CAAGCAGAAGACGGCATACGAGATCTTTTGGTGACTGGAGTTCAGACGTGTGCTCTTCCGATCT-3'
	P7-index29	5'-CAAGCAGAAGACGGCATACGAGATCAACTAGTGACTGGAGTTCAGACGTGTGCTCTTCCGATCT-3'
	P7-index30	5'-CAAGCAGAAGACGGCATACGAGATCACCGGGTGACTGGAGTTCAGACGTGTGCTCTTCCGATCT-3'
	P7-index31	5'-CAAGCAGAAGACGGCATACGAGATATCGTGGTGACTGGAGTTCAGACGTGTGCTCTTCCGATCT-3'
	P7-index32	5'-CAAGCAGAAGACGGCATACGAGATTGAGTGGTGACTGGAGTTCAGACGTGTGCTCTTCCGATCT-3'
	P7-index33	5'-CAAGCAGAAGACGGCATACGAGATCGCCTGGTGACTGGAGTTCAGACGTGTGCTCTTCCGATCT-3'
	P7-index34	5'-CAAGCAGAAGACGGCATACGAGATGCCATGGTGACTGGAGTTCAGACGTGTGCTCTTCCGATCT-3'
	P7-index35	5'-CAAGCAGAAGACGGCATACGAGATAAAATGGTGACTGGAGTTCAGACGTGTGCTCTTCCGATCT-3'
	P7-index36	5'-CAAGCAGAAGACGGCATACGAGATTGTTGGGTGACTGGAGTTCAGACGTGTGCTCTTCCGATCT-3'
	P7-index37	5'-CAAGCAGAAGACGGCATACGAGATATTCCGGTGACTGGAGTTCAGACGTGTGCTCTTCCGATCT-3'
	P7-index38	5'-CAAGCAGAAGACGGCATACGAGATAGCTAGGTGACTGGAGTTCAGACGTGTGCTCTTCCGATCT-3'
	P7-index39	5'-CAAGCAGAAGACGGCATACGAGATGTATAGGTGACTGGAGTTCAGACGTGTGCTCTTCCGATCT-3'
	P7-index40	5'-CAAGCAGAAGACGGCATACGAGATTCTGAGGTGACTGGAGTTCAGACGTGTGCTCTTCCGATCT-3'
	P7-index41	5'-CAAGCAGAAGACGGCATACGAGATGTCGTCGTGACTGGAGTTCAGACGTGTGCTCTTCCGATCT-3'
	P7-index42	5'-CAAGCAGAAGACGGCATACGAGATCGATTAGTGACTGGAGTTCAGACGTGTGCTCTTCCGATCT-3'
	P7-index43	5'-CAAGCAGAAGACGGCATACGAGATGCTGTAGTGACTGGAGTTCAGACGTGTGCTCTTCCGATCT-3'
	P7-index44	5'-CAAGCAGAAGACGGCATACGAGATATTATAGTGACTGGAGTTCAGACGTGTGCTCTTCCGATCT-3'
	P7-index45	5'-CAAGCAGAAGACGGCATACGAGATGAAYGAGTGACTGGAGTTCAGACGTGTGCTCTTCCGATCT-3'
	P7-index46	5'-CAAGCAGAAGACGGCATACGAGATTCGGGAGTGACTGGAGTTCAGACGTGTGCTCTTCCGATCT-3'
	P7-index47	5'-CAAGCAGAAGACGGCATACGAGATCTTCGAGTGACTGGAGTTCAGACGTGTGCTCTTCCGATCT-3'
	P7-index48	5'-CAAGCAGAAGACGGCATACGAGATTGCCGAGTGACTGGAGTTCAGACGTGTGCTCTTCCGATCT-3'
	P7-index49	5'-CAAGCAGAAGACGGCATACGAGATGTACTTGTGACTGGAGTTCAGACGTGTGCTCTTCCGATCT-3'
	P7-index50	5'-CAAGCAGAAGACGGCATACGAGATATGGCAGTGACTGGAGTTCAGACGTGTGCTCTTCCGATCT-3'
	P7-index51	5'-CAAGCAGAAGACGGCATACGAGATAAGGAGGTGACTGGAGTTCAGACGTGTGCTCTTCCGATCT-3'
	P7-index52	5'-CAAGCAGAAGACGGCATACGAGATCTATCTGTGACTGGAGTTCAGACGTGTGCTCTTCCGATCT-3'
	P7-index53	5'-CAAGCAGAAGACGGCATACGAGATTATATCGTGACTGGAGTTCAGACGTGTGCTCTTCCGATCT-3'
	P7-index54	5'-CAAGCAGAAGACGGCATACGAGATTATTATGTGACTGGAGTTCAGACGTGTGCTCTTCCGATCT-3'
	P7-index55	5'-CAAGCAGAAGACGGCATACGAGATAGCACCGTGACTGGAGTTCAGACGTGTGCTCTTCCGATCT-3'
	P7-index56	5'-CAAGCAGAAGACGGCATACGAGATTCCACAGTGACTGGAGTTCAGACGTGTGCTCTTCCGATCT-3'
	P7-index57	5'-CAAGCAGAAGACGGCATACGAGATTTCTCGGTGACTGGAGTTCAGACGTGTGCTCTTCCGATCT-3'
	P7-index58	5'-CAAGCAGAAGACGGCATACGAGATTCCTGCGTGACTGGAGTTCAGACGTGTGCTCTTCCGATCT-3'
	P7-index59	5'-CAAGCAGAAGACGGCATACGAGATCGCGGCGTGACTGGAGTTCAGACGTGTGCTCTTCCGATCT-3'
	P7-index60	5'-CAAGCAGAAGACGGCATACGAGATTGCGCTGTGACTGGAGTTCAGACGTGTGCTCTTCCGATCT-3'
	P7-index61	5'-CAAGCAGAAGACGGCATACGAGATAACGGAGTGACTGGAGTTCAGACGTGTGCTCTTCCGATCT-3'
	P7-index62	5'-CAAGCAGAAGACGGCATACGAGATGACGATGTGACTGGAGTTCAGACGTGTGCTCTTCCGATCT-3'
	P7-index63	5'-CAAGCAGAAGACGGCATACGAGATTTGCGGGTGACTGGAGTTCAGACGTGTGCTCTTCCGATCT-3'
	P7-index64	5'-CAAGCAGAAGACGGCATACGAGATCAAGTTGTGACTGGAGTTCAGACGTGTGCTCTTCCGATCT-3'
Adapters for Illumina sequencing	adpater-F	5'-CGTAGATCGGAAGAGCTCGTATGCCGTCTTCTGCTTG-3'
	adpater-R	5'-ACACTCTTTCCCTACACGACGCTCTTCCGATCTACGT-3'
Biotinylated oligonucleotide for hybrid selection of mJing-containing fragments	mJing-F	5'-GGCTGCGTTCGTTTGGACGTTTTCCCACCGCGCTACAGTA-3'
	mJing-R	5'-GGCTGTGTTCGGCACAGCACTTTCAGCGGGCGCTACAGTG-3'
a The letters underlined represent the index.
