# Supplementary material for: Identification of an active miniature inverted‐repeat transposable element mJing in rice
Source: Plant J. 2019 Mar 1;98(4):639–53. doi: 10.1111/tpj.14260 (PMC6850418; doi:10.1111/tpj.14260)
Supplement: Supplementary file 20 — Table S11. Enriched reads at the mJing insertions identified in japonica rice variety Do Khao (Chr12:25 499 426) and O. rufipogon accession IRGC89140 (Chr1:14 969 394). [file TPJ-98-639-s020.xlsx]

## Sheet: Sheet1
Table S11. Enriched reads at the new mJing insertions identified in japonica rice variety Do Khao (Chr12:25,499,426) and O. rufipogon accession IRGC89140 (Chr1:14,969,394).
Do Khao (O. sativa ssp. japonica)
TE_Name_mJing Number:10 Insertion_Chromosome:12 Left_Border 25,499,428a	Right_Border 25,499,426a TE_Direction_In_Reference +	Breakpoint_Region_Duplication:TTT
GCTGCGTGGAGGTCCGATTCCAGATCGCGTATCTGACGGCATGGCAGCATTCGCTCCGCTGCAGTTCGTCCTTT	<25,499,428> New TE Insertion <25,499,426>	TTTGTCGTTCGTCCCAGAAGCGCGTCGCCCAGTCGTTCAACCCATGTCGCCAGGGAAC
Left_Support_Read_ID_1 TCATGGCAGCATTCGCTCCGCTGCAGTTCGTCCTTT		TTTGTCGTTCGTCCCAGAAGCGCGTCGCCCAGTCGTT Right_Support_Read_ID_1
Left_Support_Read_ID_2 TCATGGCAGCATTCGCTCCGCTGCAGTTCGTCCTTT		TTTGTCGTTCGTCCCAGAAGCGCGTCGCCCAGTCGTT Right_Support_Read_ID_2
Left_Support_Read_ID_3 TCATGGCAGCATTCGCTCCGCTGCAGTTCGTCCTTT		TTTGTCGTTCGTCCCAGAAGCGCGTCGCCCAGTCGTT Right_Support_Read_ID_3
Left_Support_Read_ID_4 TCATGGCAGCATTCGCTCCGCTGCAGTTCGTCCTTT		TTTGTCGTTCGTCCCAGAAGCGCGTCGCCCAGTCG Right_Support_Read_ID_4
Left_Support_Read_ID_5 TCATGGCAGCATTCGCTCCGCTGCAGTTCGTCCTTT		TTCAACCCATG Right_Support_Read_ID_5
Left_Support_Read_ID_6 TCATGGCAGCATTCGCTCCGCTGCAGTTCGTCCTTT		TTTGTCGTTCGTCCCAGAAGCGCA Right_Support_Read_ID_6
Left_Support_Read_ID_7 TCATGGCAGCATTCGCTCCGCTGCAGTTCGTCCTTT		TTTGTCGTTCGTCCCAGAAGCGCGTCGCCCAGTCGTT Right_Support_Read_ID_7
IRGC89140 (O. rufipogon)
TE_Name_mJing Number:4 Insertion_Chromosome:1 Left_Border 14,969,396a	Right_Border 14,969,394a TE_Direction_In_Reference +	Breakpoint_Region_Duplication:TAA
CGATAGTCTAATGCTTTGTTCATTTTTAATATTTTCTAGTATTTTATTTAATTTAATAGCATCGTATAGCAGCTTAA	<14,969,396> New TE Insertion <14,969,394>	TAAAAGTGTTTGTAGCATGTTTAGAATGACAGAGCAAGAGCTGCTACACCTAGCGGGT
Left_Support_Read_ID_1 ATATTTTCTAGTATTTTATTTAATTTACTAGCATCGTATAGCAGCTTAA		TAAAAGTGTTTGTAGCATGTTTAGAATGACAGAG Right_Support_Read_ID_1
Left_Support_Read_ID_2 TACTAGCATCGTATAGCAGCTTAA		TAAAAGTGTTTGTAGCATGTTTAGAATGACAGAGT Right_Support_Read_ID_2
Left_Support_Read_ID_3 TACTAGCATCGTATAGCAGCTTAA		TAAAAGTGTTTGTAGCATGTTTAGAATGACAGAGT Right_Support_Read_ID_3
Left_Support_Read_ID_4 TACTAGCATCGTATAGCAGCTTAA		TAAAAGTGTTTGTAGCATGTTTAGAATGACAGAGT Right_Support_Read_ID_4
Left_Support_Read_ID_5 TACTAGCATCGTATAGCAGCTTAA		TAAAAGTGTTTGTAGCATGTTTAGAATGACAGAGT Right_Support_Read_ID_5
Left_Support_Read_ID_6 TACTAGCATCGTATAGCAGCTTAA		AAAAGTGTTTGTAGCATGTTTAGT Right_Support_Read_ID_6
Left_Support_Read_ID_7 TACTAGCATCGTATAGCAGCTTAA		TAAAAGTGTTTGTAGCATGTTTAGAATGACAGAGT Right_Support_Read_ID_7
Left_Support_Read_ID_8 TACTAGCATCGTATAGCAGCTTAA		TAAAAGTGTTTGTAGCATGTTTAGAATGACAGAGT Right_Support_Read_ID_8
Left_Support_Read_ID_9 TACTAGCATCGTATAGCAGCTTAA		TAAAAGTGTTTGTAGCATGTTTAGAATGACAGAGT Right_Support_Read_ID_9
Left_Support_Read_ID_10 TACTAGCATCGTATAGCAGCTTAA		TAAAAGTGTTTGTAGCATGTTTAGAATGACAGAGT Right_Support_Read_ID_10
Left_Support_Read_ID_11 TACTAGCATCGTATAGCAGCTTAA		TAAAAGTGTTTGTAGCATGTTTAGT Right_Support_Read_ID_11
Left_Support_Read_ID_12 TACTAGCATCGTATAGCAGCTTAA		TAAAAGTGTTTGTAGCATGTTTAGAATGACAGAGT Right_Support_Read_ID_12
Left_Support_Read_ID_13 TACTAGCATCGTATAGCAGCTTAA		TAAAAGTGTTTGTAGCATGTTTAGT Right_Support_Read_ID_13
Left_Support_Read_ID_14 TACTTTACTAGCATCGTATAGCAGCTTAA		TAAAAGTGTTTGTAGCATGTTTAGAATGACAGAGT Right_Support_Read_ID_14
Left_Support_Read_ID_15 TACTTTACTAGCATCGTATAGCAGCTTAA		TAAAAGTGTTTGTAGCATGTTTAGT Right_Support_Read_ID_15
Left_Support_Read_ID_16 TACTTTACTAGCATCGTATAGCAGCTTAA		TAAAAGTGTTTGTAGCATGTTTAGAATGACAGAGT Right_Support_Read_ID_16
Left_Support_Read_ID_17 TACTTTACTAGCATCGTATAGCAGCTTAA		TAAAAGTGTTTGTAGCATGTTTAGT Right_Support_Read_ID_17
Left_Support_Read_ID_18 GCATCGTATAGCAGCTTAA		TAAAAGTGTTTGTAGCATGTTTAGAATGACAGAGC Right_Support_Read_ID_18
Left_Support_Read_ID_19 TACTAGCATCGTATAGCAGCTTAA		TAAAAGTGTTTGTAGCATGTTTAGAATGACAGAGT Right_Support_Read_ID_19
Left_Support_Read_ID_20 TACTAGCATCGTATAGCAGCTTAA		TAAAAGTGTTTGTAGCATGTTTAGT Right_Support_Read_ID_20
a the location is shown in the Nipponbare reference genome (Os-Nipponbare-Reference-IRGSP-1.0, MSU7).
