# Supplementary material for: Identification of an active miniature inverted‐repeat transposable element mJing in rice
Source: Plant J. 2019 Mar 1;98(4):639–53. doi: 10.1111/tpj.14260 (PMC6850418; doi:10.1111/tpj.14260)
Supplement: Supplementary file 21 — Table S12. Primers used in this study. [file TPJ-98-639-s021.xlsx]

## Sheet: Sheet1
Table S12. Primers used in this study.
Purpose	Name	Forward primer (5'-3')	Reverse primer (5'-3')
Mapping of HTD1	RM335	GTACACACCCACATCGAGAAGC	TCCATGGATATACGAGGAGATGC
	RM401	GCATGAGCTGCTCTCATTATTGTCC	GAAACGAACCAAACGTTCATCG
	RM471	AGAAATGGATCGGACTGAACATGC	AGACACTCGGACGCACAAGC
	RM3643	GCTAAGCTAATCTGACCGGATCTACG	GATGGGCCGATTAACAAATTCC
	RM6997	CGGCAGTAAATTTGCATTGACC	AGTGGCCTTGTCAGTCTACATGC
	RM303	GCATGGCCAAATATTAAAGG	GGTTGGAAATAGAAGTTCGGT
	RM349	GCTCGTCTTTCGTCTCTGTGTGC	AAGTACGCGCTGTCCATCATCC
	RM280	GTGCTCTCCATGTCGGATTATGC	CAAGGCAACAAGATTGGTTAGTGG
	P1	GACATGGCTGGGTTTTAGTG	GGGTGATAGTTCGTCATTGG
	P2	GATCGCTGCAATTTTTCC	TCTCATGCTGATTCCTTAAAA
	S1	CAGATCACAATGCCGTTCAC	CAGATGACAGAACCATGGCA
	S2	TGATGGAGGAGTAGCTGACC	AGTAGTGCAGGTTTGGGTTG
	S3	CCACGATTTTTCGAGACG	TGTCACGATCAATTTGTTTGTAT
HTD1 sequencing	Osmax-1	ACGGTAAGCATATCGTAGTGC	TTTGAGTAGTATGTGCAGTGG
	Osmax-2	AACAGTGTAGACGCATTACCG	TGAAGGGAGTTACCTAGTACTC
	Osmax-3	TCATCTCCACTGCACATACTACTC	TCTCACTGACAAACCTGCTGCTG
	Osmax-4	ATCCACTACTCCGCGCGGTAAG	TTGGAGGAGCGAATGGAAAATGC
	Osmax-5	ACTTCACTTTCTACGGTCAGCTC	TGTTCCAGCAATGTGCAAATGCAAG
	Osmax-6	ACATGTCAAGCTGCTCCTACCAG	CTCTCCAGAGTTAGACTGGATC
Identification of the insertion and excision of mJing at the htd1 allele	6ID	GTGCTCAGTCAGGAGGCTGT	TGTCGAACGGGAAGTACG
Transformation construct	pmJing7.6	CGGAATTCCGCAACATACACTTGCAGTC	CGGGATCCATCATGCCTAACATGGGCTA
	p35S::Jing	CCCAAGCTTGGGATGGGTGACAAGGCAGATTG	TCCCCCGGGGGATCCTCCTCTTGCACTAATCA
Detection of positive transgenic plants	D_pmJing7.6-2	AAGGCTACAGGCAGGAGAAT	ACGAACGGAAGAAAGTGTTG
	D_p35S::Jing	GCATGGAAGGTTGAGAGAGG	CAAAGCAAGACAAGCCATGA
Detection of mJing excision footprints	D_pmJing7.6-5	CGAAAGCAATCCAGTCTCAT	ACCGTGTCCAAGAATCTGAA
Validation of the mJing insertion using locus-specific PCR analysis.
Insertion_294_Chr12:19180000	Indi-1	AATCGCGCCACTTACTGTAG	ATGCGTCTGAGAAACGAAAG
Insertion_138_Chr4:21315948	Indi-2	TCTGCTGTGCGTAGTGACAT	CTTCGCATAACCTGAAAGGA
Insertion_138_Chr8:18142450	Indi-3	GGTGTCGTTTCTATCGGTCA	TATTCCCATTGGCCATTCTA
Insertion_230_Chr6:1160704	Indi-4	GGAGAGAGGCATGGGTTTAT	TCGGACGACGACTAAACAGT
Insertion_277_Chr11:17053867	Rufi-1	GATGGCAAACCATTGAACTC	TTTCGGATCCAGATGGTCTA
Insertion_12_Chr1:1774270	Rufi-2	GACCAATTTGCCCATATCAG	GGAAGAGGATGAGGAGGAAG
Insertion_179_Chr6:1160704	Rufi-3	TGTCCTTGCCTGGATTCTAC	CACGAAAACTGCAAACACAC
Insertion_155_Chr4:34328348	Rufi-4	GTGAAGCTATAGGCCCCACT	CGATTTTCGCTCTGAATGTT
Validation of the unique mJing insertions in japonica variety Tianjiqing (Chr7:21,745,907)	Jap-1	ACACACAATCCTCGTCGTG	TGCTGGTGTTGCAAAATAAC
Validation of the unique mJing insertions in O. rufipogon accession IRGC93195 (Chr6:1,160,704)	Rufi-5	GTGAAGCTATAGGCCCCACT	CGATTTTCGCTCTGAATGTT
